# Supplementary material for: Clipped histone H3 is integrated into nucleosomes of DNA replication genes in the human malaria parasite Plasmodium falciparum
Source: EMBO Rep. 2019 Mar 4;20(4):e46331. doi: 10.15252/embr.201846331 (PMC6446197; doi:10.15252/embr.201846331)
Supplement: Supplementary file 2 — Table EV1 [file EMBR-20-e46331-s002.xlsx]

## Sheet: Sheet1
Table EV1. Peptides identified from full-length and processed forms of P. falciparum histone H3 by mass spectrometry.
*Peptides highlighted in bold were identified in both forms.
Identified peptide	Position of amino acids
TKQTAR	3 to 8
KSTAGKAPR	9 to 17
KSTAGKAPRK	9 to 18
KSTAGKAPRKQLASK	9 to 23
STAGKAPR	10 to 17
STAGKAPRK	10 to 18
KQLASKAAR	18 to 26
QLASKAAR	19 to 26
KSAPISAGIK	27 to 36
SAPISAGIKKPHR	28 to 40
RYQKSTDLLIR	53 to 63
STDLLIRKLPFQR	57 to 69
EIAQDYK	73 to 79
EIAQDYKTDLR	73 to 83
VTIMPKDIQLAR	117 to 128
TIMPKDIQLAR	118 to 128
