# Supplementary material for: Clipped histone H3 is integrated into nucleosomes of DNA replication genes in the human malaria parasite Plasmodium falciparum
Source: EMBO Rep. 2019 Mar 4;20(4):e46331. doi: 10.15252/embr.201846331 (PMC6446197; doi:10.15252/embr.201846331)
Supplement: Supplementary file 3 — Table EV2 [file EMBR-20-e46331-s003.xlsx]

## Sheet: Sheet1
Table EV2. Summary of all Post-Translational modifications (PTMs) identified on
P. falciparum Histone H3 identified in this study.
*The PTMs not identified before are indicated in bold
Identified Peptide	Amino Acid	PTM type	Modified residue
TKQTAR	3 to 8	Acetylation	K4ac
TKQTAR	3 to 8	Methylation	K4me3
KSTAGKAPR	9 to 17	Acetylation	K9ac
KSTAGKAPR	9 to 17	Acetylation	K9ac, K14ac
KSTAGKAPR	9 to 17	Acetylation/Methylation	K9ac, K14me2
KSTAGKAPR	9 to 17	Acetylation/Methylation	K9ac, K14me3
KSTAGKAPR	9 to 17	Acetylation/Methylation	K9me3, K14ac
KSTAGKAPR	9 to 17	Acetylation/Methylation	K9ac, K14ac, R17me
KSTAGKAPR	9 to 17	Acetylation/Methylation	K9ac, K14ac, R17me2
KSTAGKAPR	9 to 17	Acetylation/Methylation	K9ac, K14me2, R17me2
KSTAGKAPR	9 to 17	Acetylation/Methylation	K9ac, K14me2, R17me
KSTAGKAPR	9 to 17	Acetylation/Methylation	K14ac, R17me2
KSTAGKAPRK	9 to 18	Acetylation	K9ac, K14ac
KSTAGKAPRK	9 to 18	Acetylation	K9me3, K14ac
KSTAGKAPRK	9 to 18	Acetylation/Methylation	K9ac, K18me2
KSTAGKAPRK	9 to 18	Acetylation/Methylation	K9ac, K14ac, K18me
KSTAGKAPRK	9 to 18	Acetylation/Methylation	K9ac, K14me2, K18me
KSTAGKAPRK	9 to 18	Acetylation/Methylation	K9ac, K14ac, K18me2
KSTAGKAPRK	9 to 18	Acetylation/Methylation	K9ac, K14me2, K18me2
KSTAGKAPRK	9 to 18	Acetylation/Methylation	K9ac, K14ac, R17me, K18ac
KSTAGKAPRKQLASK	9 to 23	Acetylation	K9ac, K14ac, K23ac
KSTAGKAPRKQLASK	9 to 23	Acetylation/Methylation	K9ac, K14ac, K18me2, K23ac
KSTAGKAPRKQLASK	9 to 23	Acetylation/Methylation	K9ac, K14ac, K18me2, K23me
KSTAGKAPRKQLASK	9 to 23	Acetylation/Methylation	K9ac, K14ac, R17me, K18me2, K23me
STAGKAPR	10 to 17	Acetylation	K18ac
STAGKAPR	10 to 17	Acetylation/Methylation	K18ac, R17me2
KQLASKAAR	18 to 26	Acetylation	K18ac
KQLASKAAR	18 to 26	Acetylation	K23ac
KQLASKAAR	18 to 26	Methylation	K23me3
KQLASKAAR	18 to 26	Acetylation	K18ac, K23ac
QLASKAAR	19 to 26	Acetylation	K23ac
KSAPISAGIK	27 to 36	Acetylation	K27ac
KSAPISAGIK	27 to 36	Methylation	K27me2
KSAPISAGIK	27 to 36	Methylation	K27me3
SAPISAGIKKPHR	28 to 40	Methylation	K40me
RYQKSTDLLIR	53 to 63	Methylation	K56me
STDLLIRKLPFQR	57 to 69	Methylation	K64me
EIAQDYK	73 to 79	Methylation	K79me
EIAQDYKTDLR	73 to 83	Acetylation	K79ac
EIAQDYKTDLR	73 to 83	Methylation	K79me
EIAQDYKTDLR	73 to 83	Methylation	K79me2
VTIMPKDIQLAR	117 to 128	Acetylation	K122ac
VTIMPKDIQLAR	117 to 128	Methylation	K122me2
TIMPKDIQLAR	118 to 128	Methylation	K122me2
