# Supplementary material for: Clipped histone H3 is integrated into nucleosomes of DNA replication genes in the human malaria parasite Plasmodium falciparum
Source: EMBO Rep. 2019 Mar 4;20(4):e46331. doi: 10.15252/embr.201846331 (PMC6446197; doi:10.15252/embr.201846331)
Supplement: Supplementary file 4 — Table EV3 [file EMBR-20-e46331-s004.xlsx]

## Sheet: Sheet1
Table EV3: Summary of mapping statistics of the next generation sequencing libraries generated in this study
All fastq files were aligned to the Plasmodium falciparum genome, v3.0
Data are available in the European Nucleotide Archive server at http://www.ebi.ac.uk/ena/data/view/PRJEB18114
SAMPLES				SEQUENCING INFO	TOTAL SEQUENCED READS		PROCESSED, DEDUPLICATED ALIGNMENT
Stage	Sample Name	Description	Replicate				Total	Mapped%	Q-Threshold
Schizont	S3.H3n	anti-N-terminal histone H3	3	Illumina HiSeq 2500; 100 nt SE run	12794263		5217314	0.407785	10
	S3.HA	anti-HA			12121546		10375712	0.855973	20
	S3.input	Input			24470774		1869532	0.0763986	20
	S1.H3n	anti-N-terminal histone H3	1		8727797		195277	0.0223741	10
	S1.HA	anti-HA			43695250		1268878	0.0290393	10
	S1.Input	Input			39824867		32559752	0.817573	10
	S2.HA	anti-HA	2		27586877		848488	0.0307569	10
	S2.Input	Input			13317566		511242	0.0383885	10
Ring	R3.H3n	anti-N-terminal histone H3	2	Illumina HiSeq 2500; 100 nt SE run	30558459		21090706	0.690176	10
	R3.HA	anti-HA			22601280		3423056	0.151454	10
	R3.Input	Input			17970481		248102	0.0138061	10
	R1.H3n	anti-N-terminal histone H3	1		41922222		35280687	0.841575	10
	R1.HA	anti-HA			13250469		987550	0.0745294	10
	R1.Input	Input			17868097		254947	0.0142683	10
