# Supplementary material for: Clipped histone H3 is integrated into nucleosomes of DNA replication genes in the human malaria parasite Plasmodium falciparum
Source: EMBO Rep. 2019 Mar 4;20(4):e46331. doi: 10.15252/embr.201846331 (PMC6446197; doi:10.15252/embr.201846331)
Supplement: Supplementary file 5 — Dataset EV1 [file EMBR-20-e46331-s005.xlsx]

## Sheet: Schiz.HA vs Input_peaks
Dataset EV1: Schizont stage PfH3p peaks identified by comparing anti-HA ChIP signal to input signal using MACS2
MACS2 command = callpeak -t S1_HA.q10.sorted.ddup.bam S2_HA.q10.sorted.ddup.reheadered.bam S3_HA.sorted.dedup.Q20.bam -c S1_Input.q10.sorted.ddup.bam S2_Input.q10.sorted.ddup.reheadered.bam S3_Input.sorted.dedup.Q20.bam -g 23e6 -B --keep-dup all --SPMR --nomodel --extsize 147 -n S.all.HAvI.2 -q 0.01
*This is the False Discovery Rate determined using the Benjamini and Hochberg method
**Peaks highlighted in red were chosen for downstream analysis
***cds = coding sequence; 5'UTR = 1000 bp upstream of ATG; 3'UTR = 1000 bp downstream of STOP codon
chr	start	end	length	abs_summit	pileup	is -LOG10(pvalue)	fold_enrichment (FE)	is -LOG10(qvalue)*	peak name**	Gene	Location***	Gene description
Pf3D7_04_v3	534319	535814	1496	534475	406044	1.2666e+06	3470.47	1.2666e+06	S.all.HAvI.2_peak_5	PF3D7_0411900	cds, 5'UTR	DNA polymerase alpha subunit
										PF3D7_0412000	5'UTR	LITAF-like zinc finger protein, putative
Pf3D7_05_v3	364306	365998	1693	365425	209632	589178	1732.51	589174	S.all.HAvI.2_peak_7	PF3D7_0508800	cds, 5'UTR	single-stranded DNA-binding protein
Pf3D7_05_v3	448393	450065	1673	449909	19343.4	47312.2	729.045	47308.3	S.all.HAvI.2_peak_8	PF3D7_0510500	cds, 5'UTR	topoisomerase I
Pf3D7_14_v3	1337159	1338757	1599	1337666	11617.7	23848.1	297.916	23844.2	S.all.HAvI.2_peak_15	PF3D7_1433500	cds, 5'UTR	DNA topoisomerase 2
Pf3D7_13_v3	2483093	2484802	1710	2483235	4903.95	9212.79	196.198	9208.98	S.all.HAvI.2_peak_14	PF3D7_1361900	cds, 5'UTR	proliferating cell nuclear antigen 1
Pf3D7_04_v3	456175	457042	868	456908	915.42	1190.58	50.0722	1187.01	S.all.HAvI.2_peak_4	PF3D7_0409700	cds, 5'UTR	replication protein A1, large subunit
										PF3D7_0409600	5'UTR	peptide chain release factor 2
Pf3D7_07_v3	514911	515153	243	515013	869.26	1003.09	35.9225	999.551	S.all.HAvI.2_peak_9	PF3D7_0711700	cds	erythrocyte membrane protein 1, PfEMP1
Pf3D7_09_v3	103795	104047	253	103906	833.4	951.25	34.8656	947.718	S.all.HAvI.2_peak_11	PF3D7_0902300	cds	serine/threonine protein kinase, FIKK family
Pf3D7_13_v3	973880	974032	153	973897	558.44	634.187	33.6443	630.698	S.all.HAvI.2_peak_13	PF3D7_1323400	5'UTR	60S ribosomal protein L23
Pf3D7_02_v3	275544	275782	239	275672	232.77	180.563	14.0585	177.149	S.all.HAvI.2_peak_1	PF3D7_0206900	cds	merozoite surface protein 5
Pf3D7_04_v3	455551	456010	460	455697	218.7	161.78	12.8617	158.37	S.all.HAvI.2_peak_3	PF3D7_0409600	cds, 5'UTR	replication protein A1, large subunit
										PF3D7_0409700	5'UTR	peptide chain release factor 2
Pf3D7_03_v3	618666	619191	526	619091	246.63	111.545	6.34958	108.148	S.all.HAvI.2_peak_2	PF3D7_0315200	cds	circumsporozoite- and TRAP-related protein
Pf3D7_07_v3	593128	593372	245	593227	86.17	35.1565	5.24252	31.7882	S.all.HAvI.2_peak_10	PF3D7_0712900	cds	erythrocyte membrane protein 1, PfEMP1
Pf3D7_05_v3	83196	83342	147	83312	63.19	14.4438	3.06875	11.1139	S.all.HAvI.2_peak_6	PF3D7_0501500	5'UTR	rhoptry-associated protein 3
Pf3D7_12_v3	59610	59756	147	59691	58.64	12.7225	2.97208	9.39959	S.all.HAvI.2_peak_12	PF3D7_0501600	3'UTR	rhoptry-associated protein 2

## Sheet: GO_analysis_10FE
Dataset EV1: Gene Ontology analysis of genes associated with Schizont stage PfH3p peaks (anti-HA ChIP relative to Input)
Gene Ontology (GO) analysis of genes with Fold Enrichment > 10 was performed @ https://plasmodb.org
*GO terms highlighted in red have a Bonferoni coefficient < 0.05
**GO terms highlighted in green have a Benjamini coefficient < 0.05
Biological Process
ID	Name	Bgd count	Result count	Pct of bgd	Fold enrichment	Odds ratio	P-value	Benjamini**	Bonferroni*	Result gene list
GO:0051052	regulation of DNA metabolic process	4	2	50	144.69	329.43	6.69177e-05	0.0045573	0.00776245	PF3D7_0409600,PF3D7_1361900,
GO:0006259	DNA metabolic process	140	5	3.6	10.33	15.08	7.85741e-05	0.0045573	0.0091146	PF3D7_0409600,PF3D7_0411900,PF3D7_0508800,PF3D7_0510500,PF3D7_1433500,
GO:0006265	DNA topological change	6	2	33.3	96.46	164.64	0.00016662	0.00644265	0.019328	PF3D7_0510500,PF3D7_1433500,
GO:0006260	DNA replication	57	3	5.3	15.23	19.49	0.000884388	0.0256473	0.102589	PF3D7_0409600,PF3D7_0411900,PF3D7_0508800,
GO:0071103	DNA conformation change	23	2	8.7	25.16	31.24	0.00271562	0.0400864	0.315012	PF3D7_0510500,PF3D7_1433500,
GO:0002252	immune effector process	1	1	100	289.38	inf	0.00345572	0.0400864	0.400864	PF3D7_0315200,
GO:0002285	lymphocyte activation involved in immune response	1	1	100	289.38	inf	0.00345572	0.0400864	0.400864	PF3D7_0315200,
GO:0002263	cell activation involved in immune response	1	1	100	289.38	inf	0.00345572	0.0400864	0.400864	PF3D7_0315200,
GO:0002366	leukocyte activation involved in immune response	1	1	100	289.38	inf	0.00345572	0.0400864	0.400864	PF3D7_0315200,
GO:0002312	B cell activation involved in immune response	1	1	100	289.38	inf	0.00345572	0.0400864	0.400864	PF3D7_0315200,
GO:0006955	immune response	2	1	50	144.69	307.53	0.00690025	0.0533619	0.800429	PF3D7_0315200,
GO:0042113	B cell activation	2	1	50	144.69	307.53	0.00690025	0.0533619	0.800429	PF3D7_0315200,
GO:0046649	lymphocyte activation	2	1	50	144.69	307.53	0.00690025	0.0533619	0.800429	PF3D7_0315200,
GO:0001775	cell activation	2	1	50	144.69	307.53	0.00690025	0.0533619	0.800429	PF3D7_0315200,
GO:0045321	leukocyte activation	2	1	50	144.69	307.53	0.00690025	0.0533619	0.800429	PF3D7_0315200,
GO:0006275	regulation of DNA replication	3	1	33.3	96.46	153.73	0.0103336	0.0749187	1	PF3D7_1361900,
GO:0051701	interaction with host	281	4	1.4	4.12	5.22	0.013517	0.0883621	1	PF3D7_0315200,PF3D7_0501600,PF3D7_0711700,PF3D7_0712900,
GO:0051806	entry into cell of other organism involved in symbiotic interaction	56	2	3.6	10.33	12.06	0.0154682	0.0883621	1	PF3D7_0315200,PF3D7_0501600,
GO:0030260	entry into host cell	56	2	3.6	10.33	12.06	0.0154682	0.0883621	1	PF3D7_0315200,PF3D7_0501600,
GO:0098602	single organism cell adhesion	57	2	3.5	10.15	11.84	0.0159985	0.0883621	1	PF3D7_0711700,PF3D7_0712900,
GO:0016337	single organismal cell-cell adhesion	57	2	3.5	10.15	11.84	0.0159985	0.0883621	1	PF3D7_0711700,PF3D7_0712900,
GO:0051828	entry into other organism involved in symbiotic interaction	62	2	3.2	9.33	10.84	0.0187663	0.0883621	1	PF3D7_0315200,PF3D7_0501600,
GO:0044409	entry into host	62	2	3.2	9.33	10.84	0.0187663	0.0883621	1	PF3D7_0315200,PF3D7_0501600,
GO:0034645	cellular macromolecule biosynthetic process	480	5	1	3.01	3.96	0.019451	0.0883621	1	PF3D7_0409600,PF3D7_0409700,PF3D7_0411900,PF3D7_0508800,PF3D7_1323400,
GO:0009059	macromolecule biosynthetic process	482	5	1	3	3.94	0.019778	0.0883621	1	PF3D7_0409600,PF3D7_0409700,PF3D7_0411900,PF3D7_0508800,PF3D7_1323400,
GO:0006415	translational termination	6	1	16.7	48.23	61.45	0.020567	0.0883621	1	PF3D7_0409700,
GO:0043624	cellular protein complex disassembly	6	1	16.7	48.23	61.45	0.020567	0.0883621	1	PF3D7_0409700,
GO:0044403	symbiosis, encompassing mutualism through parasitism	331	4	1.2	3.5	4.37	0.0234708	0.092478	1	PF3D7_0315200,PF3D7_0501600,PF3D7_0711700,PF3D7_0712900,
GO:0044419	interspecies interaction between organisms	331	4	1.2	3.5	4.37	0.0234708	0.092478	1	PF3D7_0315200,PF3D7_0501600,PF3D7_0711700,PF3D7_0712900,
GO:0043241	protein complex disassembly	7	1	14.3	41.34	51.2	0.0239561	0.092478	1	PF3D7_0409700,
GO:0052192	movement in environment of other organism involved in symbiotic interaction	73	2	2.7	7.93	9.14	0.0255112	0.092478	1	PF3D7_0315200,PF3D7_0501600,
GO:0052126	movement in host environment	73	2	2.7	7.93	9.14	0.0255112	0.092478	1	PF3D7_0315200,PF3D7_0501600,
GO:0044260	cellular macromolecule metabolic process	1161	8	0.7	1.99	3	0.0273858	0.094485	1	PF3D7_0409600,PF3D7_0409700,PF3D7_0411900,PF3D7_0508800,PF3D7_0510500,PF3D7_0902300,PF3D7_1323400,PF3D7_1433500,
GO:0007155	cell adhesion	77	2	2.6	7.52	8.65	0.0281772	0.094485	1	PF3D7_0711700,PF3D7_0712900,
GO:0090304	nucleic acid metabolic process	529	5	0.9	2.74	3.55	0.028578	0.094485	1	PF3D7_0409600,PF3D7_0411900,PF3D7_0508800,PF3D7_0510500,PF3D7_1433500,
GO:0032984	macromolecular complex disassembly	9	1	11.1	32.15	38.38	0.0307012	0.094485	1	PF3D7_0409700,
GO:0022411	cellular component disassembly	9	1	11.1	32.15	38.38	0.0307012	0.094485	1	PF3D7_0409700,
GO:0040011	locomotion	81	2	2.5	7.15	8.2	0.030952	0.094485	1	PF3D7_0315200,PF3D7_0501600,
GO:0051704	multi-organism process	375	4	1.1	3.09	3.81	0.0352729	0.104914	1	PF3D7_0315200,PF3D7_0501600,PF3D7_0711700,PF3D7_0712900,
GO:0043170	macromolecule metabolic process	1238	8	0.6	1.87	2.75	0.0395415	0.11467	1	PF3D7_0409600,PF3D7_0409700,PF3D7_0411900,PF3D7_0508800,PF3D7_0510500,PF3D7_0902300,PF3D7_1323400,PF3D7_1433500,
GO:0002376	immune system process	12	1	8.3	24.11	27.9	0.040737	0.115256	1	PF3D7_0315200,
GO:0008150	biological process	2653	13	0.5	1.42	3.24	0.0417803	0.115393	1	PF3D7_0315200,PF3D7_0409600,PF3D7_0409700,PF3D7_0411900,PF3D7_0501600,PF3D7_0508800,PF3D7_0510500,PF3D7_0711700,PF3D7_0712900,PF3D7_0902300,PF3D7_1323400,PF3D7_1361900,PF3D7_1433500,
GO:0009405	pathogenesis	98	2	2	5.91	6.72	0.0438873	0.118394	1	PF3D7_0711700,PF3D7_0712900,
Molecular Function
ID	Name	Bgd count	Result count	Pct of bgd	Fold enrichment	Odds ratio	P-value	Benjamini**	Bonferroni*	Result gene list
GO:0003918	DNA topoisomerase type II (ATP-hydrolyzing) activity	5	2	40	115.75	219.57	0.000111305	0.00383227	0.00768002	PF3D7_0510500,PF3D7_1433500,
GO:0061505	DNA topoisomerase II activity	5	2	40	115.75	219.57	0.000111305	0.00383227	0.00768002	PF3D7_0510500,PF3D7_1433500,
GO:0003916	DNA topoisomerase activity	6	2	33.3	96.46	164.64	0.00016662	0.00383227	0.0114968	PF3D7_0510500,PF3D7_1433500,
GO:0003676	nucleic acid binding	682	8	1.2	3.39	5.85	0.00091368	0.0137642	0.0630439	PF3D7_0409600,PF3D7_0409700,PF3D7_0411900,PF3D7_0508800,PF3D7_0510500,PF3D7_1323400,PF3D7_1361900,PF3D7_1433500,
GO:0003677	DNA binding	241	5	2.1	6	8.43	0.000997407	0.0137642	0.0688211	PF3D7_0411900,PF3D7_0508800,PF3D7_0510500,PF3D7_1361900,PF3D7_1433500,
GO:0005488	binding	2234	14	0.6	1.81	7.55	0.00132663	0.0152562	0.0915373	PF3D7_0206900,PF3D7_0315200,PF3D7_0409600,PF3D7_0409700,PF3D7_0411900,PF3D7_0412000,PF3D7_0508800,PF3D7_0510500,PF3D7_0711700,PF3D7_0712900,PF3D7_0902300,PF3D7_1323400,PF3D7_1361900,PF3D7_1433500,
GO:0003917	DNA topoisomerase type I activity	1	1	100	289.38	inf	0.00345572	0.0286525	0.238445	PF3D7_0510500,
GO:0034235	GPI anchor binding	1	1	100	289.38	inf	0.00345572	0.0286525	0.238445	PF3D7_0315200,
GO:0008094	DNA-dependent ATPase activity	27	2	7.4	21.44	26.22	0.00373729	0.0286525	0.257873	PF3D7_0510500,PF3D7_1433500,
GO:0030337	DNA polymerase processivity factor activity	2	1	50	144.69	307.53	0.00690025	0.035685	0.476117	PF3D7_1361900,
GO:0051861	glycolipid binding	2	1	50	144.69	307.53	0.00690025	0.035685	0.476117	PF3D7_0315200,
GO:0043395	heparan sulfate proteoglycan binding	2	1	50	144.69	307.53	0.00690025	0.035685	0.476117	PF3D7_0315200,
GO:0097159	organic cyclic compound binding	1394	10	0.7	2.08	3.89	0.00724044	0.035685	0.499591	PF3D7_0409600,PF3D7_0409700,PF3D7_0411900,PF3D7_0412000,PF3D7_0508800,PF3D7_0510500,PF3D7_0902300,PF3D7_1323400,PF3D7_1361900,PF3D7_1433500,
GO:1901363	heterocyclic compound binding	1394	10	0.7	2.08	3.89	0.00724044	0.035685	0.499591	PF3D7_0409600,PF3D7_0409700,PF3D7_0411900,PF3D7_0412000,PF3D7_0508800,PF3D7_0510500,PF3D7_0902300,PF3D7_1323400,PF3D7_1361900,PF3D7_1433500,
GO:0043394	proteoglycan binding	3	1	33.3	96.46	153.73	0.0103336	0.0445637	0.713019	PF3D7_0315200,
GO:0001948	glycoprotein binding	3	1	33.3	96.46	153.73	0.0103336	0.0445637	0.713019	PF3D7_0315200,
GO:0050839	cell adhesion molecule binding	55	2	3.6	10.52	12.29	0.0149457	0.0606621	1	PF3D7_0711700,PF3D7_0712900,
GO:0016853	isomerase activity	60	2	3.3	9.65	11.22	0.0176362	0.0645057	1	PF3D7_0510500,PF3D7_1433500,
GO:0008079	translation termination factor activity	6	1	16.7	48.23	61.45	0.020567	0.0645057	1	PF3D7_0409700,
GO:0003697	single-stranded DNA binding	6	1	16.7	48.23	61.45	0.020567	0.0645057	1	PF3D7_0508800,
GO:0003747	translation release factor activity	6	1	16.7	48.23	61.45	0.020567	0.0645057	1	PF3D7_0409700,
GO:0016149	translation release factor activity, codon specific	6	1	16.7	48.23	61.45	0.020567	0.0645057	1	PF3D7_0409700,
GO:0035091	phosphatidylinositol binding	7	1	14.3	41.34	51.2	0.0239561	0.0718683	1	PF3D7_0315200,
GO:0005543	phospholipid binding	11	1	9.1	26.31	30.69	0.0374026	0.107533	1	PF3D7_0315200,
GO:0004872	receptor activity	100	2	2	5.79	6.58	0.0455239	0.125646	1	PF3D7_0711700,PF3D7_0712900,
GO:0003887	DNA-directed DNA polymerase activity	14	1	7.1	20.67	23.59	0.0473733	0.125722	1	PF3D7_0411900,
Cellular Component
ID	Name	Bgd count	Result count	Pct of bgd	Fold enrichment	Odds ratio	P-value	Benjamini**	Bonferroni*	Result gene list
GO:0043601	nuclear replisome	7	2	28.6	82.68	131.69	0.000232798	0.00589755	0.0176927	PF3D7_0409600,PF3D7_0411900,
GO:0043596	nuclear replication fork	7	2	28.6	82.68	131.69	0.000232798	0.00589755	0.0176927	PF3D7_0409600,PF3D7_0411900,
GO:0030894	replisome	7	2	28.6	82.68	131.69	0.000232798	0.00589755	0.0176927	PF3D7_0409600,PF3D7_0411900,
GO:0005694	chromosome	56	3	5.4	15.5	19.86	0.000839614	0.010799	0.0638106	PF3D7_0409600,PF3D7_0411900,PF3D7_0510500,
GO:0044454	nuclear chromosome part	13	2	15.4	44.52	59.78	0.000854276	0.010799	0.064925	PF3D7_0409600,PF3D7_0411900,
GO:0000228	nuclear chromosome	14	2	14.3	41.34	54.79	0.000994647	0.010799	0.0755932	PF3D7_0409600,PF3D7_0411900,
GO:0005657	replication fork	14	2	14.3	41.34	54.79	0.000994647	0.010799	0.0755932	PF3D7_0409600,PF3D7_0411900,
GO:0032993	protein-DNA complex	20	2	10	28.94	36.48	0.00205177	0.0194918	0.155934	PF3D7_0409600,PF3D7_0411900,
GO:0020007	apical complex	84	3	3.6	10.33	12.91	0.00272024	0.0229709	0.206738	PF3D7_0315200,PF3D7_0501500,PF3D7_0501600,
GO:0005662	DNA replication factor A complex	1	1	100	289.38	inf	0.00345572	0.0262635	0.262635	PF3D7_0409600,
GO:0045177	apical part of cell	97	3	3.1	8.95	11.1	0.00409512	0.0282935	0.311229	PF3D7_0315200,PF3D7_0501500,PF3D7_0501600,
GO:0020008	rhoptry	42	2	4.8	13.78	16.34	0.0088949	0.0560967	0.676013	PF3D7_0501500,PF3D7_0501600,
GO:0044427	chromosomal part	45	2	4.4	12.86	15.19	0.0101661	0.0560967	0.772622	PF3D7_0409600,PF3D7_0411900,
GO:0005658	alpha DNA polymerase:primase complex	3	1	33.3	96.46	153.73	0.0103336	0.0560967	0.785354	PF3D7_0411900,
GO:0020030	infected host cell surface knob	54	2	3.7	10.72	12.53	0.0144312	0.0731182	1	PF3D7_0711700,PF3D7_0712900,
