# Supplementary material for: Clipped histone H3 is integrated into nucleosomes of DNA replication genes in the human malaria parasite Plasmodium falciparum
Source: EMBO Rep. 2019 Mar 4;20(4):e46331. doi: 10.15252/embr.201846331 (PMC6446197; doi:10.15252/embr.201846331)
Supplement: Supplementary file 6 — Dataset EV2 [file EMBR-20-e46331-s006.xlsx]

## Sheet: Schiz.HA vs H3n_peaks
Dataset EV2: Schizont stage PfH3p peaks identified by comparing anti-HA ChIP signal to anti-PfH3n signal using MACS2
MACS2 command = callpeak -t S1_HA.q10.sorted.ddup.bam S2_HA.q10.sorted.ddup.reheadered.bam S3_HA.sorted.dedup.Q20.bam -c S1_H3n.q10.sorted.ddup.bam S3_H3n.sorted.dedup.Q10.bam -g 23e6 -B --keep-dup all --SPMR --nomodel --extsize 147 -n S.all.HAvH3n.2 -q 0.01
*This is the False Discovery Rate determined using the Benjamini and Hochberg method
**Peaks highlighted in red were chosen for downstream analysis
***cds = coding sequence; 5'UTR = 1000 bp upstream of ATG; 3'UTR = 1000 bp downstream of STOP codon
****Genes highlighted in blue are related to DNA replication
chr	start	end	length	abs_summit	pileup	is -LOG10(pvalue)	fold_enrichment (FE)	is -LOG10(qvalue)*	peak name**	Gene	Location***	Gene description****
Pf3D7_04_v3	534317	535816	1500	534475	2049700	7.91782e+06	21124.8	7917813	S.all.HAvH3n.2_peak_10	PF3D7_0411900	cds, 5'UTR	DNA polymerase alpha subunit
										PF3D7_0412000	5'UTR	LITAF-like zinc finger protein, putative
Pf3D7_05_v3	364304	366001	1698	365425	1058218	3.84195e+06	10603.9	3.84194e+06	S.all.HAvH3n.2_peak_12	PF3D7_0508800	cds, 5'UTR	single-stranded DNA-binding protein
Pf3D7_05_v3	448382	450066	1685	449909	97645	253585	1061.89	253581	S.all.HAvH3n.2_peak_14	PF3D7_0510500	cds, 5'UTR	topoisomerase I
Pf3D7_14_v3	1337154	1338760	1607	1337666	58646	141847	703.292	141843	S.all.HAvH3n.2_peak_56	PF3D7_1433500	cds, 5'UTR	DNA topoisomerase 2
Pf3D7_03_v3	339236	339506	271	339377	54846	115070	337.616	115066	S.all.HAvH3n.2_peak_2	PF3D7_0307800	cds, 3'UTR	conserved protein of unknown function
										PF3D7_0307900	3'UTR	conserved protein of unknown function
Pf3D7_13_v3	2483092	2484805	1714	2483235	24755	47030.8	212.911	47027	S.all.HAvH3n.2_peak_52	PF3D7_1361900	cds, 5'UTR	proliferating cell nuclear antigen 1
Pf3D7_13_v3	962051	962318	268	962186	9379	15424.4	117.302	15420.7	S.all.HAvH3n.2_peak_48	PF3D7_1322900	cds	conserved protein of unknown function
Pf3D7_04_v3	455551	457052	1502	456908	4621	6151.83	56.4762	6148.3	S.all.HAvH3n.2_peak_9	PF3D7_0409600	cds, 5'UTR	replication protein A1, large subunit
										PF3D7_0409700	cds, 5'UTR	peptide chain release factor 2
Pf3D7_13_v3	1576831	1577091	261	1576964	4494	5976.23	56.2646	5972.71	S.all.HAvH3n.2_peak_50	PF3D7_1339200	cds, 5'UTR, 3'UTR	tRNA Proline
Pf3D7_14_v3	2967408	2967652	245	2967524	5084	6452.67	48.9585	6449.13	S.all.HAvH3n.2_peak_58	PF3D7_1472700	cds	DNA-directed RNA polymerase, alpha subunit, putative
Pf3D7_07_v3	514911	515153	243	515019	4388	4968.41	35.4928	4964.9	S.all.HAvH3n.2_peak_22	PF3D7_0711700	cds	erythrocyte membrane protein 1, PfEMP1
Pf3D7_13_v3	973880	974032	153	973906	2819	3191.76	35.2984	3188.3	S.all.HAvH3n.2_peak_49	PF3D7_1323400	5'UTR	60S ribosomal protein L23
Pf3D7_09_v3	103795	104047	253	103906	4207	4402.74	28.9846	4399.25	S.all.HAvH3n.2_peak_31	PF3D7_0902300	cds	serine/threonine protein kinase, FIKK family
Pf3D7_08_v3	938256	938513	258	938398	2704	2738.95	26.646	2735.52	S.all.HAvH3n.2_peak_27	PF3D7_0820800	cds	conserved protein of unknown function
Pf3D7_07_v3	111392	111646	255	111524	2077	2085.89	26.0107	2082.48	S.all.HAvH3n.2_peak_20	PF3D7_0702700	cds, 5'UTR, 3'UTR	tRNA Alanine
										PF3D7_0702800	5'UTR	tRNA Tyrosine
Pf3D7_05_v3	603867	604119	253	603987	1600	1434.03	20.04	1430.65	S.all.HAvH3n.2_peak_16	PF3D7_0514300	3'UTR	aspartate--tRNA ligase, putative
										PF3D7_0514400	cds, 5'UTR, 3'UTR	tRNA Phenylalanine
										PF3D7_0514500	3'UTR	conserved membrane protein of unknown function
Pf3D7_02_v3	275544	275782	239	275672	1175	905.336	14.7202	901.975	S.all.HAvH3n.2_peak_1	PF3D7_0206900	cds	merozoite surface protein 5
Pf3D7_13_v3	2780998	2781253	256	2781138	858	553.784	10.7522	550.458	S.all.HAvH3n.2_peak_53	PF3D7_1369800	3'UTR	tRNA Arginine
										PF3D7_1369900	cds, 5'UTR, 3'UTR	tRNA Tryptophan
										PF3D7_1370000	5'UTR	tRNA Arginine
Pf3D7_11_v3	1182438	1182681	244	1182552	1286	815.706	10.5223	812.35	S.all.HAvH3n.2_peak_38	PF3D7_1130700	cds	structural maintenance of chromosomes protein 1, putative
Pf3D7_14_v3	3055294	3055528	235	3055404	787	481.447	9.86352	478.133	S.all.HAvH3n.2_peak_60
Pf3D7_08_v3	1279239	1279485	247	1279379	768	462.551	9.6257	459.239	S.all.HAvH3n.2_peak_30
Pf3D7_13_v3	742748	743006	259	742880	1046	600.557	9.00656	597.226	S.all.HAvH3n.2_peak_46
Pf3D7_05_v3	451236	451499	264	451355	698	394.729	8.74949	391.427	S.all.HAvH3n.2_peak_15
Pf3D7_08_v3	527859	528098	240	527980	622	324.555	7.79819	321.263	S.all.HAvH3n.2_peak_25
Pf3D7_05_v3	410560	410770	211	410655	1024	510.26	7.39352	506.938	S.all.HAvH3n.2_peak_13
Pf3D7_03_v3	691247	691481	235	691364	1521	738.051	7.17181	734.707	S.all.HAvH3n.2_peak_5
Pf3D7_08_v3	1220674	1220932	259	1220812	664	323.155	7.12221	319.864	S.all.HAvH3n.2_peak_28
Pf3D7_05_v3	709399	709624	226	709502	552	263.474	6.92199	260.194	S.all.HAvH3n.2_peak_17
Pf3D7_14_v3	2630391	2630642	252	2630514	548	255.773	6.72953	252.495	S.all.HAvH3n.2_peak_57
Pf3D7_09_v3	996759	996974	216	996876	657	298.895	6.5442	295.609	S.all.HAvH3n.2_peak_32
Pf3D7_14_v3	3042536	3042798	263	3042674	712	315.394	6.34556	312.105	S.all.HAvH3n.2_peak_59
Pf3D7_03_v3	872526	872788	263	872657	498	218.96	6.24606	215.69	S.all.HAvH3n.2_peak_6
Pf3D7_07_v3	593128	593372	245	593227	435	170.256	5.45748	167.006	S.all.HAvH3n.2_peak_23
Pf3D7_04_v3	263805	264057	253	263934	479	185.121	5.39537	181.862	S.all.HAvH3n.2_peak_8
Pf3D7_10_v3	922544	922787	244	922667	503	169.271	4.68877	166.023	S.all.HAvH3n.2_peak_34
Pf3D7_06_v3	883488	883746	259	883605	426	141.588	4.61677	138.354	S.all.HAvH3n.2_peak_18
Pf3D7_03_v3	618666	619197	532	619091	1245	397.8	4.51506	394.496	S.all.HAvH3n.2_peak_4
Pf3D7_13_v3	790763	791020	258	790903	541	165.493	4.29307	162.247	S.all.HAvH3n.2_peak_47
Pf3D7_07_v3	251306	251453	148	251442	780	231.049	4.19346	227.777	S.all.HAvH3n.2_peak_21
Pf3D7_06_v3	1001079	1001337	259	1001206	600	175.877	4.13967	172.621	S.all.HAvH3n.2_peak_19
Pf3D7_13_v3	144018	144165	148	144026	345	101.699	4.11368	98.4951	S.all.HAvH3n.2_peak_45
Pf3D7_10_v3	1323542	1323794	253	1323666	468	133.329	4.02084	130.103	S.all.HAvH3n.2_peak_35
Pf3D7_04_v3	250323	250541	219	250403	323	88.2608	3.84856	85.0717	S.all.HAvH3n.2_peak_7
Pf3D7_12_v3	1721509	1721657	149	1721632	367	96.9465	3.7548	93.7494	S.all.HAvH3n.2_peak_43
Pf3D7_08_v3	731444	731684	241	731570	267	61.6711	3.3546	58.5194	S.all.HAvH3n.2_peak_26
Pf3D7_08_v3	1259085	1259321	237	1259205	266	61.1394	3.34208	57.9882	S.all.HAvH3n.2_peak_29
Pf3D7_05_v3	83172	83458	287	83312	319	69.3192	3.22514	66.1578	S.all.HAvH3n.2_peak_11
Pf3D7_11_v3	285504	285664	161	285596	392	84.5716	3.22403	81.3877	S.all.HAvH3n.2_peak_36
Pf3D7_14_v3	986431	986579	149	986571	256	55.9115	3.21691	52.7689	S.all.HAvH3n.2_peak_55
Pf3D7_14_v3	906694	906950	257	906814	304	65.7767	3.21133	62.6178	S.all.HAvH3n.2_peak_54
Pf3D7_03_v3	583758	583968	211	583872	250	52.8551	3.14181	49.7177	S.all.HAvH3n.2_peak_3
Pf3D7_12_v3	1157358	1157519	162	1157449	306	62.3676	3.08125	59.2153	S.all.HAvH3n.2_peak_42
Pf3D7_10_v3	461500	461646	147	461624	242	48.8762	3.04167	45.7432	S.all.HAvH3n.2_peak_33
Pf3D7_12_v3	59610	59756	147	59690	296	57.6758	2.9871	54.529	S.all.HAvH3n.2_peak_41
Pf3D7_11_v3	1149541	1149758	218	1149645	237	46.447	2.97908	43.3198	S.all.HAvH3n.2_peak_37
Pf3D7_11_v3	2031065	2031256	192	2031141	335	64.1242	2.96156	60.968	S.all.HAvH3n.2_peak_40
Pf3D7_11_v3	1197540	1197689	150	1197608	393	72.5739	2.90387	69.4098	S.all.HAvH3n.2_peak_39
Pf3D7_12_v3	1979003	1979149	147	1979100	195	27.9295	2.45336	24.8467	S.all.HAvH3n.2_peak_44
Pf3D7_13_v3	1699561	1699707	147	1699703	134	5.92613	1.53283	2.93445	S.all.HAvH3n.2_peak_51
Pf3D7_08_v3	25496	25642	147	25497	493	7.29923	1.28112	4.29201	S.all.HAvH3n.2_peak_24

## Sheet: GO_analysis_10FE
Dataset EV2: Gene Ontology analysis of genes associated with Schizont stage PfH3p peaks (anti-HA ChIP relative to anti-PfH3n)
Gene Ontology (GO) analysis of genes with Fold Enrichment > 10 was performed @ https://plasmodb.org
*GO terms highlighted in red have a Bonferoni coefficient < 0.05
**GO terms highlighted in green have a Benjamini coefficient < 0.05
Biological Process
ID	Name	Bgd count	Result count	Pct of bgd	Fold enrichment	Odds ratio	P-value	Benjamini**	Bonferroni*	Result gene list
GO:0051052	regulation of DNA metabolic process	4	2	50	121.84	271.12	9.52752e-05	0.0095331	0.0130527	PF3D7_0409600,PF3D7_1361900,
GO:0006259	DNA metabolic process	140	5	3.6	8.7	11.84	0.000194372	0.0095331	0.0266289	PF3D7_0409600,PF3D7_0411900,PF3D7_0508800,PF3D7_0510500,PF3D7_1433500,
GO:0006265	DNA topological change	6	2	33.3	81.23	135.5	0.000237023	0.0095331	0.0324722	PF3D7_0510500,PF3D7_1433500,
GO:0034645	cellular macromolecule biosynthetic process	480	8	1.7	4.06	6.38	0.000338006	0.0095331	0.0463068	PF3D7_0409600,PF3D7_0409700,PF3D7_0411900,PF3D7_0508800,PF3D7_0514300,PF3D7_0820800,PF3D7_1323400,PF3D7_1472700,
GO:0009059	macromolecule biosynthetic process	482	8	1.7	4.04	6.35	0.000347923	0.0095331	0.0476655	PF3D7_0409600,PF3D7_0409700,PF3D7_0411900,PF3D7_0508800,PF3D7_0514300,PF3D7_0820800,PF3D7_1323400,PF3D7_1472700,
GO:0006260	DNA replication	57	3	5.3	12.83	15.82	0.00149071	0.0340379	0.204227	PF3D7_0409600,PF3D7_0411900,PF3D7_0508800,
GO:0044260	cellular macromolecule metabolic process	1161	11	0.9	2.31	4.14	0.00230127	0.0397701	0.315275	PF3D7_0409600,PF3D7_0409700,PF3D7_0411900,PF3D7_0508800,PF3D7_0510500,PF3D7_0514300,PF3D7_0820800,PF3D7_0902300,PF3D7_1323400,PF3D7_1433500,PF3D7_1472700,
GO:0044249	cellular biosynthetic process	647	8	1.2	3.01	4.52	0.0025351	0.0397701	0.347309	PF3D7_0409600,PF3D7_0409700,PF3D7_0411900,PF3D7_0508800,PF3D7_0514300,PF3D7_0820800,PF3D7_1323400,PF3D7_1472700,
GO:1901576	organic substance biosynthetic process	650	8	1.2	3	4.5	0.00261263	0.0397701	0.35793	PF3D7_0409600,PF3D7_0409700,PF3D7_0411900,PF3D7_0508800,PF3D7_0514300,PF3D7_0820800,PF3D7_1323400,PF3D7_1472700,
GO:0009058	biosynthetic process	669	8	1.2	2.91	4.35	0.00314913	0.0421509	0.43143	PF3D7_0409600,PF3D7_0409700,PF3D7_0411900,PF3D7_0508800,PF3D7_0514300,PF3D7_0820800,PF3D7_1323400,PF3D7_1472700,
GO:0090304	nucleic acid metabolic process	529	7	1.3	3.22	4.57	0.00359093	0.0421509	0.491957	PF3D7_0409600,PF3D7_0411900,PF3D7_0508800,PF3D7_0510500,PF3D7_0514300,PF3D7_1433500,PF3D7_1472700,
GO:0071103	DNA conformation change	23	2	8.7	21.19	25.71	0.00383486	0.0421509	0.525376	PF3D7_0510500,PF3D7_1433500,
GO:0043170	macromolecule metabolic process	1238	11	0.9	2.17	3.79	0.00399972	0.0421509	0.547962	PF3D7_0409600,PF3D7_0409700,PF3D7_0411900,PF3D7_0508800,PF3D7_0510500,PF3D7_0514300,PF3D7_0820800,PF3D7_0902300,PF3D7_1323400,PF3D7_1433500,PF3D7_1472700,
GO:0006422	aspartyl-tRNA aminoacylation	2	1	50	121.84	256.11	0.00819139	0.0801586	1	PF3D7_0514300,
GO:0006139	nucleobase-containing compound metabolic process	639	7	1.1	2.67	3.67	0.0103233	0.0926195	1	PF3D7_0409600,PF3D7_0411900,PF3D7_0508800,PF3D7_0510500,PF3D7_0514300,PF3D7_1433500,PF3D7_1472700,
GO:0000819	sister chromatid segregation	3	1	33.3	81.23	128.03	0.0122632	0.0926195	1	PF3D7_1130700,
GO:0000070	mitotic sister chromatid segregation	3	1	33.3	81.23	128.03	0.0122632	0.0926195	1	PF3D7_1130700,
GO:0006275	regulation of DNA replication	3	1	33.3	81.23	128.03	0.0122632	0.0926195	1	PF3D7_1361900,
GO:0006725	cellular aromatic compound metabolic process	672	7	1	2.54	3.46	0.01354	0.0926195	1	PF3D7_0409600,PF3D7_0411900,PF3D7_0508800,PF3D7_0510500,PF3D7_0514300,PF3D7_1433500,PF3D7_1472700,
GO:0046483	heterocycle metabolic process	674	7	1	2.53	3.45	0.0137565	0.0926195	1	PF3D7_0409600,PF3D7_0411900,PF3D7_0508800,PF3D7_0510500,PF3D7_0514300,PF3D7_1433500,PF3D7_1472700,
GO:1901360	organic cyclic compound metabolic process	678	7	1	2.52	3.43	0.0141971	0.0926195	1	PF3D7_0409600,PF3D7_0411900,PF3D7_0508800,PF3D7_0510500,PF3D7_0514300,PF3D7_1433500,PF3D7_1472700,
GO:0034641	cellular nitrogen compound metabolic process	696	7	1	2.45	3.32	0.0163113	0.101055	1	PF3D7_0409600,PF3D7_0411900,PF3D7_0508800,PF3D7_0510500,PF3D7_0514300,PF3D7_1433500,PF3D7_1472700,
GO:0044237	cellular metabolic process	1477	11	0.7	1.81	2.95	0.0169655	0.101055	1	PF3D7_0409600,PF3D7_0409700,PF3D7_0411900,PF3D7_0508800,PF3D7_0510500,PF3D7_0514300,PF3D7_0820800,PF3D7_0902300,PF3D7_1323400,PF3D7_1433500,PF3D7_1472700,
GO:0044238	primary metabolic process	1510	11	0.7	1.78	2.85	0.0201511	0.110668	1	PF3D7_0409600,PF3D7_0409700,PF3D7_0411900,PF3D7_0508800,PF3D7_0510500,PF3D7_0514300,PF3D7_0820800,PF3D7_0902300,PF3D7_1323400,PF3D7_1433500,PF3D7_1472700,
GO:0006807	nitrogen compound metabolic process	725	7	1	2.35	3.16	0.0201949	0.110668	1	PF3D7_0409600,PF3D7_0411900,PF3D7_0508800,PF3D7_0510500,PF3D7_0514300,PF3D7_1433500,PF3D7_1472700,
GO:0009987	cellular process	1767	12	0.7	1.65	2.79	0.0237371	0.119249	1	PF3D7_0409600,PF3D7_0409700,PF3D7_0411900,PF3D7_0508800,PF3D7_0510500,PF3D7_0514300,PF3D7_0820800,PF3D7_0902300,PF3D7_1130700,PF3D7_1323400,PF3D7_1433500,PF3D7_1472700,
GO:0006415	translational termination	6	1	16.7	40.61	51.18	0.0243838	0.119249	1	PF3D7_0409700,
GO:0043624	cellular protein complex disassembly	6	1	16.7	40.61	51.18	0.0243838	0.119249	1	PF3D7_0409700,
GO:0071704	organic substance metabolic process	1555	11	0.7	1.72	2.73	0.0252425	0.119249	1	PF3D7_0409600,PF3D7_0409700,PF3D7_0411900,PF3D7_0508800,PF3D7_0510500,PF3D7_0514300,PF3D7_0820800,PF3D7_0902300,PF3D7_1323400,PF3D7_1433500,PF3D7_1472700,
GO:0006412	translation	286	4	1.4	3.41	4.09	0.0264283	0.120689	1	PF3D7_0409700,PF3D7_0514300,PF3D7_0820800,PF3D7_1323400,
GO:0043241	protein complex disassembly	7	1	14.3	34.81	42.64	0.0283926	0.125477	1	PF3D7_0409700,
GO:0022411	cellular component disassembly	9	1	11.1	27.08	31.97	0.0363635	0.150964	1	PF3D7_0409700,
GO:0032984	macromolecular complex disassembly	9	1	11.1	27.08	31.97	0.0363635	0.150964	1	PF3D7_0409700,
GO:0008152	metabolic process	1658	11	0.7	1.62	2.47	0.040694	0.163973	1	PF3D7_0409600,PF3D7_0409700,PF3D7_0411900,PF3D7_0508800,PF3D7_0510500,PF3D7_0514300,PF3D7_0820800,PF3D7_0902300,PF3D7_1323400,PF3D7_1433500,PF3D7_1472700,
GO:0008150	biological process	2653	15	0.6	1.38	2.8	0.0430387	0.168466	1	PF3D7_0307800,PF3D7_0409600,PF3D7_0409700,PF3D7_0411900,PF3D7_0508800,PF3D7_0510500,PF3D7_0514300,PF3D7_0711700,PF3D7_0820800,PF3D7_0902300,PF3D7_1130700,PF3D7_1323400,PF3D7_1361900,PF3D7_1433500,PF3D7_1472700,
GO:0007059	chromosome segregation	11	1	9.1	22.15	25.56	0.0442723	0.168481	1	PF3D7_1130700,
Molecular Function
ID	Name	Bgd count	Result count	Pct of bgd	Fold enrichment	Odds ratio	P-value	Benjamini**	Bonferroni*	Result gene list
GO:0005488	binding	2234	18	0.8	1.96	19.45	2.00715e-05	0.00152544	0.00152544	PF3D7_0206900,PF3D7_0307800,PF3D7_0307900,PF3D7_0409600,PF3D7_0409700,PF3D7_0411900,PF3D7_0412000,PF3D7_0508800,PF3D7_0510500,PF3D7_0514300,PF3D7_0711700,PF3D7_0820800,PF3D7_0902300,PF3D7_1130700,PF3D7_1323400,PF3D7_1361900,PF3D7_1433500,PF3D7_1472700,
GO:0097159	organic cyclic compound binding	1394	14	1	2.45	6.56	0.000109505	0.00200644	0.00832239	PF3D7_0307900,PF3D7_0409600,PF3D7_0409700,PF3D7_0411900,PF3D7_0412000,PF3D7_0508800,PF3D7_0510500,PF3D7_0514300,PF3D7_0820800,PF3D7_0902300,PF3D7_1130700,PF3D7_1323400,PF3D7_1361900,PF3D7_1433500,
GO:1901363	heterocyclic compound binding	1394	14	1	2.45	6.56	0.000109505	0.00200644	0.00832239	PF3D7_0307900,PF3D7_0409600,PF3D7_0409700,PF3D7_0411900,PF3D7_0412000,PF3D7_0508800,PF3D7_0510500,PF3D7_0514300,PF3D7_0820800,PF3D7_0902300,PF3D7_1130700,PF3D7_1323400,PF3D7_1361900,PF3D7_1433500,
GO:0003676	nucleic acid binding	682	10	1.5	3.57	6.51	0.000117866	0.00200644	0.00895785	PF3D7_0409600,PF3D7_0409700,PF3D7_0411900,PF3D7_0508800,PF3D7_0510500,PF3D7_0820800,PF3D7_1130700,PF3D7_1323400,PF3D7_1361900,PF3D7_1433500,
GO:0003918	DNA topoisomerase type II (ATP-hydrolyzing) activity	5	2	40	97.47	180.71	0.000158403	0.00200644	0.0120386	PF3D7_0510500,PF3D7_1433500,
GO:0061505	DNA topoisomerase II activity	5	2	40	97.47	180.71	0.000158403	0.00200644	0.0120386	PF3D7_0510500,PF3D7_1433500,
GO:0003916	DNA topoisomerase activity	6	2	33.3	81.23	135.5	0.000237023	0.00257339	0.0180138	PF3D7_0510500,PF3D7_1433500,
GO:0003677	DNA binding	241	6	2.5	6.07	8.59	0.000285781	0.00271492	0.0217194	PF3D7_0411900,PF3D7_0508800,PF3D7_0510500,PF3D7_1130700,PF3D7_1361900,PF3D7_1433500,
GO:0043566	structure-specific DNA binding	19	2	10.5	25.65	31.79	0.00261742	0.0221026	0.198924	PF3D7_0508800,PF3D7_1130700,
GO:0003917	DNA topoisomerase type I activity	1	1	100	243.68	inf	0.00410367	0.0283526	0.311879	PF3D7_0510500,
GO:0003680	AT DNA binding	1	1	100	243.68	inf	0.00410367	0.0283526	0.311879	PF3D7_1130700,
GO:0008094	DNA-dependent ATPase activity	27	2	7.4	18.05	21.58	0.00526855	0.0333675	0.40041	PF3D7_0510500,PF3D7_1433500,
GO:0003674	molecular function	3143	18	0.6	1.4	8.56	0.00627575	0.036689	0.476957	PF3D7_0206900,PF3D7_0307800,PF3D7_0307900,PF3D7_0409600,PF3D7_0409700,PF3D7_0411900,PF3D7_0412000,PF3D7_0508800,PF3D7_0510500,PF3D7_0514300,PF3D7_0711700,PF3D7_0820800,PF3D7_0902300,PF3D7_1130700,PF3D7_1323400,PF3D7_1361900,PF3D7_1433500,PF3D7_1472700,
GO:0030337	DNA polymerase processivity factor activity	2	1	50	121.84	256.11	0.00819139	0.041503	0.622545	PF3D7_1361900,
GO:0004815	aspartate-tRNA ligase activity	2	1	50	121.84	256.11	0.00819139	0.041503	0.622545	PF3D7_0514300,
GO:0000166	nucleotide binding	909	8	0.9	2.14	2.99	0.0207013	0.0810071	1	PF3D7_0307900,PF3D7_0411900,PF3D7_0412000,PF3D7_0514300,PF3D7_0820800,PF3D7_0902300,PF3D7_1130700,PF3D7_1433500,
GO:1901265	nucleoside phosphate binding	909	8	0.9	2.14	2.99	0.0207013	0.0810071	1	PF3D7_0307900,PF3D7_0411900,PF3D7_0412000,PF3D7_0514300,PF3D7_0820800,PF3D7_0902300,PF3D7_1130700,PF3D7_1433500,
GO:0036094	small molecule binding	918	8	0.9	2.12	2.96	0.0219133	0.0810071	1	PF3D7_0307900,PF3D7_0411900,PF3D7_0412000,PF3D7_0514300,PF3D7_0820800,PF3D7_0902300,PF3D7_1130700,PF3D7_1433500,
GO:0003697	single-stranded DNA binding	6	1	16.7	40.61	51.18	0.0243838	0.0810071	1	PF3D7_0508800,
GO:0003747	translation release factor activity	6	1	16.7	40.61	51.18	0.0243838	0.0810071	1	PF3D7_0409700,
GO:0016149	translation release factor activity, codon specific	6	1	16.7	40.61	51.18	0.0243838	0.0810071	1	PF3D7_0409700,
GO:0008079	translation termination factor activity	6	1	16.7	40.61	51.18	0.0243838	0.0810071	1	PF3D7_0409700,
GO:0016853	isomerase activity	60	2	3.3	8.12	9.24	0.0245153	0.0810071	1	PF3D7_0510500,PF3D7_1433500,
GO:0016887	ATPase activity	170	3	1.8	4.3	4.99	0.0305735	0.096816	1	PF3D7_0510500,PF3D7_1130700,PF3D7_1433500,
GO:0016779	nucleotidyltransferase activity	85	2	2.4	5.73	6.42	0.0465376	0.141474	1	PF3D7_0411900,PF3D7_1472700,
GO:0008135	translation factor activity, nucleic acid binding	87	2	2.3	5.6	6.26	0.0485313	0.141861	1	PF3D7_0409700,PF3D7_0820800,
Cellular component
ID	Name	Bgd count	Result count	Pct of bgd	Fold enrichment	Odds ratio	P-value	Benjamini**	Bonferroni*	Result gene list
GO:0044454	nuclear chromosome part	13	3	23.1	56.23	86.27	1.63343e-05	0.000808675	0.00127408	PF3D7_0409600,PF3D7_0411900,PF3D7_1130700,
GO:0000228	nuclear chromosome	14	3	21.4	52.22	78.41	2.07352e-05	0.000808675	0.00161735	PF3D7_0409600,PF3D7_0411900,PF3D7_1130700,
GO:0005694	chromosome	56	4	7.1	17.41	23.38	6.5025e-05	0.00169065	0.00507195	PF3D7_0409600,PF3D7_0411900,PF3D7_0510500,PF3D7_1130700,
GO:0043601	nuclear replisome	7	2	28.6	69.62	108.38	0.00033102	0.00430326	0.0258196	PF3D7_0409600,PF3D7_0411900,
GO:0030894	replisome	7	2	28.6	69.62	108.38	0.00033102	0.00430326	0.0258196	PF3D7_0409600,PF3D7_0411900,
GO:0043596	nuclear replication fork	7	2	28.6	69.62	108.38	0.00033102	0.00430326	0.0258196	PF3D7_0409600,PF3D7_0411900,
GO:0044427	chromosomal part	45	3	6.7	16.25	20.4	0.000745816	0.00831052	0.0581736	PF3D7_0409600,PF3D7_0411900,PF3D7_1130700,
GO:0005657	replication fork	14	2	14.3	34.81	45.09	0.00141004	0.0137479	0.109983	PF3D7_0409600,PF3D7_0411900,
GO:0032993	protein-DNA complex	20	2	10	24.37	30.02	0.00290114	0.0228633	0.226289	PF3D7_0409600,PF3D7_0411900,
GO:0034990	nuclear mitotic cohesin complex	1	1	100	243.68	inf	0.00410367	0.0228633	0.320086	PF3D7_1130700,
GO:0000798	nuclear cohesin complex	1	1	100	243.68	inf	0.00410367	0.0228633	0.320086	PF3D7_1130700,
GO:0008278	cohesin complex	1	1	100	243.68	inf	0.00410367	0.0228633	0.320086	PF3D7_1130700,
GO:0005662	DNA replication factor A complex	1	1	100	243.68	inf	0.00410367	0.0228633	0.320086	PF3D7_0409600,
GO:0030892	mitotic cohesin complex	1	1	100	243.68	inf	0.00410367	0.0228633	0.320086	PF3D7_1130700,
GO:0031981	nuclear lumen	113	3	2.7	6.47	7.67	0.0103151	0.0536388	0.804582	PF3D7_0409600,PF3D7_0411900,PF3D7_1130700,
GO:0005658	alpha DNA polymerase:primase complex	3	1	33.3	81.23	128.03	0.0122632	0.0597831	0.95653	PF3D7_0411900,
GO:0000794	condensed nuclear chromosome	4	1	25	60.92	85.33	0.0163192	0.0748762	1	PF3D7_1130700,
GO:0070013	intracellular organelle lumen	142	3	2.1	5.15	6.03	0.0190914	0.0783752	1	PF3D7_0409600,PF3D7_0411900,PF3D7_1130700,
GO:0043233	organelle lumen	142	3	2.1	5.15	6.03	0.0190914	0.0783752	1	PF3D7_0409600,PF3D7_0411900,PF3D7_1130700,
GO:0031974	membrane-enclosed lumen	146	3	2.1	5.01	5.86	0.0205487	0.0801397	1	PF3D7_0409600,PF3D7_0411900,PF3D7_1130700,
GO:0044464	cell part	2786	16	0.6	1.4	3.54	0.0235615	0.0818891	1	PF3D7_0206900,PF3D7_0307800,PF3D7_0307900,PF3D7_0409600,PF3D7_0409700,PF3D7_0411900,PF3D7_0412000,PF3D7_0508800,PF3D7_0510500,PF3D7_0514300,PF3D7_0820800,PF3D7_1130700,PF3D7_1323400,PF3D7_1361900,PF3D7_1433500,PF3D7_1472700,
GO:0005623	cell	2786	16	0.6	1.4	3.54	0.0235615	0.0818891	1	PF3D7_0206900,PF3D7_0307800,PF3D7_0307900,PF3D7_0409600,PF3D7_0409700,PF3D7_0411900,PF3D7_0412000,PF3D7_0508800,PF3D7_0510500,PF3D7_0514300,PF3D7_0820800,PF3D7_1130700,PF3D7_1323400,PF3D7_1361900,PF3D7_1433500,PF3D7_1472700,
GO:0000793	condensed chromosome	6	1	16.7	40.61	51.18	0.0243838	0.0818891	1	PF3D7_1130700,
GO:0043232	intracellular non-membrane-bounded organelle	428	5	1.2	2.85	3.54	0.0257744	0.0818891	1	PF3D7_0409600,PF3D7_0411900,PF3D7_0510500,PF3D7_1130700,PF3D7_1323400,
GO:0043228	non-membrane-bounded organelle	430	5	1.2	2.83	3.52	0.0262465	0.0818891	1	PF3D7_0409600,PF3D7_0411900,PF3D7_0510500,PF3D7_1130700,PF3D7_1323400,
GO:0044424	intracellular part	2563	15	0.6	1.43	3.04	0.029754	0.0892621	1	PF3D7_0307800,PF3D7_0307900,PF3D7_0409600,PF3D7_0409700,PF3D7_0411900,PF3D7_0412000,PF3D7_0508800,PF3D7_0510500,PF3D7_0514300,PF3D7_0820800,PF3D7_1130700,PF3D7_1323400,PF3D7_1361900,PF3D7_1433500,PF3D7_1472700,
GO:0005622	intracellular	2593	15	0.6	1.41	2.96	0.033737	0.0974624	1	PF3D7_0307800,PF3D7_0307900,PF3D7_0409600,PF3D7_0409700,PF3D7_0411900,PF3D7_0412000,PF3D7_0508800,PF3D7_0510500,PF3D7_0514300,PF3D7_0820800,PF3D7_1130700,PF3D7_1323400,PF3D7_1361900,PF3D7_1433500,PF3D7_1472700,
GO:0005634	nucleus	637	6	0.9	2.3	2.91	0.0368472	0.102646	1	PF3D7_0409600,PF3D7_0411900,PF3D7_0510500,PF3D7_1130700,PF3D7_1361900,PF3D7_1433500,
GO:0044428	nuclear part	206	3	1.5	3.55	4.07	0.0497158	0.133718	1	PF3D7_0409600,PF3D7_0411900,PF3D7_1130700,
