# Supplementary material for: Clipped histone H3 is integrated into nucleosomes of DNA replication genes in the human malaria parasite Plasmodium falciparum
Source: EMBO Rep. 2019 Mar 4;20(4):e46331. doi: 10.15252/embr.201846331 (PMC6446197; doi:10.15252/embr.201846331)
Supplement: Supplementary file 7 — Dataset EV3 [file EMBR-20-e46331-s007.xlsx]

## Sheet: Ring.HA vs Input_peaks
Dataset EV3: Ring stage PfH3p peaks identified by comparing anti-HA ChIP to input signal using MACS2
MACS2 command = callpeak -t R1_HA.q10.sorted.ddup.bam R2_HA.q10.sorted.ddup.reheadered.bam -c R1_Input.q10.sorted.ddup.bam R2_Input.q10.sorted.ddup.reheadered.bam -g 23e6 -B --keep-dup all --SPMR --nomodel --extsize 147 -n R.all.HAvI.2 -q 0.01
*This is the False Discovery Rate determined using the Benjamini and Hochberg method
**Peaks highlighted in red were chosen for downstream analysis
***cds = coding sequence; 5'UTR = 1000 bp upstream of ATG; 3'UTR = 1000 bp downstream of STOP codon
chr	start	end	length	abs_summit	pileup	is -LOG10(pvalue)	fold_enrichment (FE)	is -LOG10(qvalue)*	peak name**	Gene	Location***	Gene description
Pf3D7_04_v3	455551	457013	1463	456897	670.32	970.738	67.1316	966.808	R.all.HAvI.2_peak_3	PF3D7_0411900	cds, 5'UTR	DNA polymerase alpha subunit
Pf3D7_13_v3	2483128	2484702	1575	2483305	358	512.484	59.8526	508.659	R.all.HAvI.2_peak_13	PF3D7_1361900	cds, 5'UTR	proliferating cell nuclear antigen 1
Pf3D7_14_v3	1337262	1338664	1403	1337671	2026.21	2761.03	59.6239	2756.7	R.all.HAvI.2_peak_14	PF3D7_1433500	cds, 5'UTR	DNA topoisomerase 2
Pf3D7_04_v3	534386	535739	1354	535584	3376.53	4402.38	52.7739	4397.66	R.all.HAvI.2_peak_4	PF3D7_0409600	cds, 5'UTR	replication protein A1, large subunit
										PF3D7_0409700	5'UTR	peptide chain release factor 2
Pf3D7_05_v3	364387	365886	1500	365426	5715.06	6913.21	42.6572	6907.7	R.all.HAvI.2_peak_7	PF3D7_0508800	cds, 5'UTR	single-stranded DNA-binding protein
Pf3D7_05_v3	448481	449980	1500	449847	318.13	349.393	29.4555	345.611	R.all.HAvI.2_peak_8	PF3D7_0510500	cds, 5'UTR	topoisomerase I
Pf3D7_13_v3	973884	974030	147	973924	50.91	23.5351	5.76827	20.0646	R.all.HAvI.2_peak_12	PF3D7_1323400	5'UTR	60S ribosomal protein L23
Pf3D7_14_v3	3000289	3000435	147	3000363	19.71	6.46191	3.45086	3.19207	R.all.HAvI.2_peak_15	PF3D7_1473700	cds	nucleoporin NUP116/NSP116, putative
Pf3D7_06_v3	444942	445156	215	445021	99.32	22.1385	3.13509	18.673	R.all.HAvI.2_peak_9	PF3D7_0610400	cds	histone H3
Pf3D7_02_v3	320703	320849	147	320722	19.93	5.28566	2.99042	2.13518	R.all.HAvI.2_peak_1	PF3D7_0207900	cds	serine repeat antigen 2
Pf3D7_08_v3	451198	451350	153	451319	38.61	8.34325	2.8295	4.97452	R.all.HAvI.2_peak_10	PF3D7_0808800	cds	rifin
Pf3D7_04_v3	101615	101938	324	101642	27.45	5.64714	2.58641	2.45667	R.all.HAvI.2_peak_2	PF3D7_0401700	cds	Plasmodium exported protein, unknown function, pseudogene
Pf3D7_04_v3	550816	551007	192	550902	31.66	5.90546	2.51269	2.68814	R.all.HAvI.2_peak_5	PF3D7_0412400	cds	erythrocyte membrane protein 1, PfEMP1
Pf3D7_08_v3	1439796	1439990	195	1439884	26.43	5.19226	2.49322	2.06356	R.all.HAvI.2_peak_11	PF3D7_0833500	cds	erythrocyte membrane protein 1, PfEMP1
Pf3D7_05_v3	33527	33722	196	33563	50	5.4748	1.96166	2.29792	R.all.HAvI.2_peak_6	PF3D7_0500400	cds	rifin

## Sheet: GO_analysis_FE_10
Dataset EV3: Gene Ontology analysis of genes associated with Ring stage PfH3p peaks (anti-HA ChIP relative to Input)
Gene Ontology (GO) analysis of genes with Fold Enrichment > 10 was performed @ https://plasmodb.org
*GO terms highlighted in red have a Bonferoni coefficient < 0.05
**GO terms highlighted in green have a Benjamini coefficient < 0.05
Biological Process
ID	Name	Bgd count	Result count	Pct of bgd	Fold enrichment	Odds ratio	P-value	Benjamini**	Bonferroni*	Result gene list
GO:0006259	DNA metabolic process	140	5	3.6	23.62	83.11	4.71141e-07	2.73262e-05	2.73262e-05	PF3D7_0409600,PF3D7_0411900,PF3D7_0508800,PF3D7_0510500,PF3D7_1433500,
GO:0051052	regulation of DNA metabolic process	4	2	50	330.71	924.2	1.1741e-05	0.00034049	0.00068098	PF3D7_0409600,PF3D7_1361900,
GO:0006265	DNA topological change	6	2	33.3	220.48	461.9	2.93103e-05	0.000566666	0.0017	PF3D7_0510500,PF3D7_1433500,
GO:0006260	DNA replication	57	3	5.3	34.81	63.46	5.98094e-05	0.000867236	0.00346894	PF3D7_0409600,PF3D7_0411900,PF3D7_0508800,
GO:0090304	nucleic acid metabolic process	529	5	0.9	6.25	19.56	0.000329825	0.00382597	0.0191298	PF3D7_0409600,PF3D7_0411900,PF3D7_0508800,PF3D7_0510500,PF3D7_1433500,
GO:0071103	DNA conformation change	23	2	8.7	57.52	87.66	0.000488344	0.00472066	0.0283239	PF3D7_0510500,PF3D7_1433500,
GO:0006139	nucleobase-containing compound metabolic process	639	5	0.8	5.18	15.73	0.000814289	0.00625683	0.0472288	PF3D7_0409600,PF3D7_0411900,PF3D7_0508800,PF3D7_0510500,PF3D7_1433500,
GO:0006725	cellular aromatic compound metabolic process	672	5	0.7	4.92	14.83	0.00103426	0.00625683	0.0599871	PF3D7_0409600,PF3D7_0411900,PF3D7_0508800,PF3D7_0510500,PF3D7_1433500,
GO:0046483	heterocycle metabolic process	674	5	0.7	4.91	14.78	0.00104893	0.00625683	0.0608382	PF3D7_0409600,PF3D7_0411900,PF3D7_0508800,PF3D7_0510500,PF3D7_1433500,
GO:1901360	organic cyclic compound metabolic process	678	5	0.7	4.88	14.67	0.00107876	0.00625683	0.0625683	PF3D7_0409600,PF3D7_0411900,PF3D7_0508800,PF3D7_0510500,PF3D7_1433500,
GO:0034641	cellular nitrogen compound metabolic process	696	5	0.7	4.75	14.23	0.00122122	0.00643915	0.0708306	PF3D7_0409600,PF3D7_0411900,PF3D7_0508800,PF3D7_0510500,PF3D7_1433500,
GO:0044260	cellular macromolecule metabolic process	1161	6	0.5	3.42	18.02	0.00135444	0.00654647	0.0785576	PF3D7_0409600,PF3D7_0409700,PF3D7_0411900,PF3D7_0508800,PF3D7_0510500,PF3D7_1433500,
GO:0006807	nitrogen compound metabolic process	725	5	0.7	4.56	13.55	0.00148085	0.00660689	0.0858895	PF3D7_0409600,PF3D7_0411900,PF3D7_0508800,PF3D7_0510500,PF3D7_1433500,
GO:0043170	macromolecule metabolic process	1238	6	0.5	3.21	16.51	0.0019565	0.00810552	0.113477	PF3D7_0409600,PF3D7_0409700,PF3D7_0411900,PF3D7_0508800,PF3D7_0510500,PF3D7_1433500,
GO:0034645	cellular macromolecule biosynthetic process	480	4	0.8	5.51	11.62	0.00309262	0.0113866	0.179372	PF3D7_0409600,PF3D7_0409700,PF3D7_0411900,PF3D7_0508800,
GO:0009059	macromolecule biosynthetic process	482	4	0.8	5.49	11.56	0.00314113	0.0113866	0.182185	PF3D7_0409600,PF3D7_0409700,PF3D7_0411900,PF3D7_0508800,
GO:0006275	regulation of DNA replication	3	1	33.3	220.48	385.08	0.00452976	0.0154545	0.262726	PF3D7_1361900,
GO:0044237	cellular metabolic process	1477	6	0.4	2.69	12.86	0.00532861	0.01717	0.309059	PF3D7_0409600,PF3D7_0409700,PF3D7_0411900,PF3D7_0508800,PF3D7_0510500,PF3D7_1433500,
GO:0044238	primary metabolic process	1510	6	0.4	2.63	12.44	0.00603422	0.0184203	0.349985	PF3D7_0409600,PF3D7_0409700,PF3D7_0411900,PF3D7_0508800,PF3D7_0510500,PF3D7_1433500,
GO:0071704	organic substance metabolic process	1555	6	0.4	2.55	11.91	0.00711565	0.0206354	0.412708	PF3D7_0409600,PF3D7_0409700,PF3D7_0411900,PF3D7_0508800,PF3D7_0510500,PF3D7_1433500,
GO:0043624	cellular protein complex disassembly	6	1	16.7	110.24	153.93	0.00904192	0.0226459	0.524431	PF3D7_0409700,
GO:0006415	translational termination	6	1	16.7	110.24	153.93	0.00904192	0.0226459	0.524431	PF3D7_0409700,
GO:0044249	cellular biosynthetic process	647	4	0.6	4.09	8.25	0.00931394	0.0226459	0.540208	PF3D7_0409600,PF3D7_0409700,PF3D7_0411900,PF3D7_0508800,
GO:1901576	organic substance biosynthetic process	650	4	0.6	4.07	8.21	0.00947189	0.0226459	0.549369	PF3D7_0409600,PF3D7_0409700,PF3D7_0411900,PF3D7_0508800,
GO:0008152	metabolic process	1658	6	0.4	2.39	10.79	0.0101815	0.0226459	0.590524	PF3D7_0409600,PF3D7_0409700,PF3D7_0411900,PF3D7_0508800,PF3D7_0510500,PF3D7_1433500,
GO:0009058	biosynthetic process	669	4	0.6	3.95	7.94	0.0105155	0.0226459	0.609901	PF3D7_0409600,PF3D7_0409700,PF3D7_0411900,PF3D7_0508800,
GO:0043241	protein complex disassembly	7	1	14.3	94.49	128.25	0.0105421	0.0226459	0.61144	PF3D7_0409700,
GO:0022411	cellular component disassembly	9	1	11.1	73.49	96.15	0.0135365	0.0267492	0.785119	PF3D7_0409700,
GO:0032984	macromolecular complex disassembly	9	1	11.1	73.49	96.15	0.0135365	0.0267492	0.785119	PF3D7_0409700,
GO:0009987	cellular process	1767	6	0.3	2.25	9.75	0.014492	0.0267492	0.840537	PF3D7_0409600,PF3D7_0409700,PF3D7_0411900,PF3D7_0508800,PF3D7_0510500,PF3D7_1433500,
GO:0019219	regulation of nucleobase-containing compound metabolic process	129	2	1.6	10.25	14.16	0.0147582	0.0267492	0.855976	PF3D7_0409600,PF3D7_1361900,
GO:0051171	regulation of nitrogen compound metabolic process	129	2	1.6	10.25	14.16	0.0147582	0.0267492	0.855976	PF3D7_0409600,PF3D7_1361900,
GO:0060255	regulation of macromolecule metabolic process	150	2	1.3	8.82	12.09	0.0196733	0.0344805	1	PF3D7_0409600,PF3D7_1361900,
GO:0008150	biological process	2653	7	0.3	1.75	inf	0.0202127	0.0344805	1	PF3D7_0409600,PF3D7_0409700,PF3D7_0411900,PF3D7_0508800,PF3D7_0510500,PF3D7_1361900,PF3D7_1433500,
GO:0031323	regulation of cellular metabolic process	161	2	1.2	8.22	11.23	0.022494	0.0370951	1	PF3D7_0409600,PF3D7_1361900,
GO:0080090	regulation of primary metabolic process	163	2	1.2	8.12	11.09	0.0230245	0.0370951	1	PF3D7_0409600,PF3D7_1361900,
GO:0019222	regulation of metabolic process	175	2	1.1	7.56	10.29	0.0263194	0.0412575	1	PF3D7_0409600,PF3D7_1361900,
GO:0006261	DNA-dependent DNA replication	31	1	3.2	21.34	25.52	0.0459665	0.0701593	1	PF3D7_0409600,
Molecular Function
ID	Name	Bgd count	Result count	Pct of bgd	Fold enrichment	Odds ratio	P-value	Benjamini	Bonferroni	Result gene list
GO:0003676	nucleic acid binding	682	7	1	6.79	inf	1.46548e-06	7.62048e-05	7.62048e-05	PF3D7_0409600,PF3D7_0409700,PF3D7_0411900,PF3D7_0508800,PF3D7_0510500,PF3D7_1361900,PF3D7_1433500,
GO:0003677	DNA binding	241	5	2.1	13.72	46.47	7.07102e-06	0.000183847	0.000367693	PF3D7_0411900,PF3D7_0508800,PF3D7_0510500,PF3D7_1361900,PF3D7_1433500,
GO:0003918	DNA topoisomerase type II (ATP-hydrolyzing) activity	5	2	40	264.57	616	1.95543e-05	0.000254206	0.00101682	PF3D7_0510500,PF3D7_1433500,
GO:0061505	DNA topoisomerase II activity	5	2	40	264.57	616	1.95543e-05	0.000254206	0.00101682	PF3D7_0510500,PF3D7_1433500,
GO:0003916	DNA topoisomerase activity	6	2	33.3	220.48	461.9	2.93103e-05	0.000304827	0.00152414	PF3D7_0510500,PF3D7_1433500,
GO:1901363	heterocyclic compound binding	1394	7	0.5	3.32	inf	0.000221917	0.00164853	0.0115397	PF3D7_0409600,PF3D7_0409700,PF3D7_0411900,PF3D7_0508800,PF3D7_0510500,PF3D7_1361900,PF3D7_1433500,
GO:0097159	organic cyclic compound binding	1394	7	0.5	3.32	inf	0.000221917	0.00164853	0.0115397	PF3D7_0409600,PF3D7_0409700,PF3D7_0411900,PF3D7_0508800,PF3D7_0510500,PF3D7_1361900,PF3D7_1433500,
GO:0008094	DNA-dependent ATPase activity	27	2	7.4	48.99	73.57	0.000675552	0.00439109	0.0351287	PF3D7_0510500,PF3D7_1433500,
GO:0003917	DNA topoisomerase type I activity	1	1	100	661.43	inf	0.00151188	0.0087353	0.0786177	PF3D7_0510500,
GO:0030337	DNA polymerase processivity factor activity	2	1	50	330.71	770.33	0.0030218	0.0157134	0.157134	PF3D7_1361900,
GO:0016853	isomerase activity	60	2	3.3	22.05	31.48	0.00332635	0.0157246	0.17297	PF3D7_0510500,PF3D7_1433500,
GO:0005488	binding	2234	7	0.3	2.07	inf	0.00605898	0.0262556	0.315067	PF3D7_0409600,PF3D7_0409700,PF3D7_0411900,PF3D7_0508800,PF3D7_0510500,PF3D7_1361900,PF3D7_1433500,
GO:0016149	translation release factor activity, codon specific	6	1	16.7	110.24	153.93	0.00904192	0.0293862	0.47018	PF3D7_0409700,
GO:0008079	translation termination factor activity	6	1	16.7	110.24	153.93	0.00904192	0.0293862	0.47018	PF3D7_0409700,
GO:0003747	translation release factor activity	6	1	16.7	110.24	153.93	0.00904192	0.0293862	0.47018	PF3D7_0409700,
GO:0003697	single-stranded DNA binding	6	1	16.7	110.24	153.93	0.00904192	0.0293862	0.47018	PF3D7_0508800,
GO:0042623	ATPase activity, coupled	122	2	1.6	10.84	15.01	0.0132614	0.0405642	0.689591	PF3D7_0510500,PF3D7_1433500,
GO:0003887	DNA-directed DNA polymerase activity	14	1	7.1	47.24	59.1	0.0209887	0.0606342	1	PF3D7_0411900,
GO:0034061	DNA polymerase activity	15	1	6.7	44.1	54.87	0.0224734	0.0615061	1	PF3D7_0411900,
GO:0016887	ATPase activity	170	2	1.2	7.78	10.61	0.0249234	0.064801	1	PF3D7_0510500,PF3D7_1433500,
GO:0043566	structure-specific DNA binding	19	1	5.3	34.81	42.64	0.0283926	0.0703056	1	PF3D7_0508800,
Cellular Component
ID	Name	Bgd count	Result count	Pct of bgd	Fold enrichment	Odds ratio	P-value	Benjamini	Bonferroni	Result gene list
GO:0043601	nuclear replisome	7	2	28.6	188.98	369.44	4.10049e-05	0.000492059	0.00147618	PF3D7_0409600,PF3D7_0411900,
GO:0030894	replisome	7	2	28.6	188.98	369.44	4.10049e-05	0.000492059	0.00147618	PF3D7_0409600,PF3D7_0411900,
GO:0043596	nuclear replication fork	7	2	28.6	188.98	369.44	4.10049e-05	0.000492059	0.00147618	PF3D7_0409600,PF3D7_0411900,
GO:0005694	chromosome	56	3	5.4	35.43	64.67	5.66985e-05	0.000510287	0.00204115	PF3D7_0409600,PF3D7_0411900,PF3D7_0510500,
GO:0044454	nuclear chromosome part	13	2	15.4	101.76	167.71	0.000151647	0.000909223	0.00545927	PF3D7_0409600,PF3D7_0411900,
GO:0000228	nuclear chromosome	14	2	14.3	94.49	153.7	0.000176793	0.000909223	0.00636456	PF3D7_0409600,PF3D7_0411900,
GO:0005657	replication fork	14	2	14.3	94.49	153.7	0.000176793	0.000909223	0.00636456	PF3D7_0409600,PF3D7_0411900,
GO:0032993	protein-DNA complex	20	2	10	66.14	102.33	0.000367535	0.00165391	0.0132313	PF3D7_0409600,PF3D7_0411900,
GO:0005634	nucleus	637	5	0.8	5.19	15.79	0.000802235	0.00320894	0.0288805	PF3D7_0409600,PF3D7_0411900,PF3D7_0510500,PF3D7_1361900,PF3D7_1433500,
GO:0005662	DNA replication factor A complex	1	1	100	661.43	inf	0.00151188	0.00544276	0.0544276	PF3D7_0409600,
GO:0044427	chromosomal part	45	2	4.4	29.4	42.6	0.00188079	0.00615532	0.0677085	PF3D7_0409600,PF3D7_0411900,
GO:0005658	alpha DNA polymerase:primase complex	3	1	33.3	220.48	385.08	0.00452976	0.0135893	0.163071	PF3D7_0411900,
GO:0043231	intracellular membrane-bounded organelle	1495	6	0.4	2.65	12.63	0.00570472	0.0157977	0.20537	PF3D7_0409600,PF3D7_0411900,PF3D7_0508800,PF3D7_0510500,PF3D7_1361900,PF3D7_1433500,
GO:0043227	membrane-bounded organelle	1672	6	0.4	2.37	10.65	0.0106691	0.0274347	0.384086	PF3D7_0409600,PF3D7_0411900,PF3D7_0508800,PF3D7_0510500,PF3D7_1361900,PF3D7_1433500,
GO:0031981	nuclear lumen	113	2	1.8	11.71	16.26	0.011444	0.0274656	0.411985	PF3D7_0409600,PF3D7_0411900,
GO:0043229	intracellular organelle	1796	6	0.3	2.21	9.5	0.0158536	0.0319086	0.570729	PF3D7_0409600,PF3D7_0411900,PF3D7_0508800,PF3D7_0510500,PF3D7_1361900,PF3D7_1433500,
GO:0044424	intracellular part	2563	7	0.3	1.81	inf	0.0158702	0.0319086	0.571327	PF3D7_0409600,PF3D7_0409700,PF3D7_0411900,PF3D7_0508800,PF3D7_0510500,PF3D7_1361900,PF3D7_1433500,
GO:0005622	intracellular	2593	7	0.3	1.79	inf	0.0172187	0.0319086	0.619874	PF3D7_0409600,PF3D7_0409700,PF3D7_0411900,PF3D7_0508800,PF3D7_0510500,PF3D7_1361900,PF3D7_1433500,
GO:0043233	organelle lumen	142	2	1.4	9.32	12.81	0.017727	0.0319086	0.638172	PF3D7_0409600,PF3D7_0411900,
GO:0070013	intracellular organelle lumen	142	2	1.4	9.32	12.81	0.017727	0.0319086	0.638172	PF3D7_0409600,PF3D7_0411900,
GO:0031974	membrane-enclosed lumen	146	2	1.4	9.06	12.44	0.0186889	0.0320382	0.672802	PF3D7_0409600,PF3D7_0411900,
GO:0043232	intracellular non-membrane-bounded organelle	428	3	0.7	4.64	7.41	0.0206929	0.0328012	0.744945	PF3D7_0409600,PF3D7_0411900,PF3D7_0510500,
GO:0043228	non-membrane-bounded organelle	430	3	0.7	4.61	7.37	0.0209563	0.0328012	0.754427	PF3D7_0409600,PF3D7_0411900,PF3D7_0510500,
GO:0043226	organelle	1976	6	0.3	2.01	8.08	0.0267359	0.0394298	0.962493	PF3D7_0409600,PF3D7_0411900,PF3D7_0508800,PF3D7_0510500,PF3D7_1361900,PF3D7_1433500,
GO:0044464	cell part	2786	7	0.3	1.66	inf	0.0284771	0.0394298	1	PF3D7_0409600,PF3D7_0409700,PF3D7_0411900,PF3D7_0508800,PF3D7_0510500,PF3D7_1361900,PF3D7_1433500,
GO:0005623	cell	2786	7	0.3	1.66	inf	0.0284771	0.0394298	1	PF3D7_0409600,PF3D7_0409700,PF3D7_0411900,PF3D7_0508800,PF3D7_0510500,PF3D7_1361900,PF3D7_1433500,
GO:0044428	nuclear part	206	2	1	6.42	8.66	0.0356849	0.0475798	1	PF3D7_0409600,PF3D7_0411900,
