# Supplementary material for: Clipped histone H3 is integrated into nucleosomes of DNA replication genes in the human malaria parasite Plasmodium falciparum
Source: EMBO Rep. 2019 Mar 4;20(4):e46331. doi: 10.15252/embr.201846331 (PMC6446197; doi:10.15252/embr.201846331)
Supplement: Supplementary file 8 — Dataset EV4 [file EMBR-20-e46331-s008.xlsx]

## Sheet: Ring.HA vs H3n_peaks
Dataset EV4: Ring stage PfH3p peaks identified by comparing anti-HA ChIP to anti-PfH3n signal using MACS2
MACS2 command = callpeak -t R1_HA.q10.sorted.ddup.bam R2_HA.q10.sorted.ddup.reheadered.bam -c R1_H3n.q10.sorted.ddup.bam R2_H3n.q10.sorted.ddup.reheadered.bam -g 23e6 -B --keep-dup all --SPMR --nomodel --extsize 147 -n R.all.HAvH3n.2 -q 0.01
*This is the False Discovery Rate determined using the Benjamini and Hochberg method
**Peaks highlighted in red were chosen for downstream analysis
***cds = coding sequence; 5'UTR = 1000 bp upstream of ATG; 3'UTR = 1000 bp downstream of STOP codon
n.a. = not applicable
chr	start	end	length	abs_summit	pileup	is -LOG10(pvalue)	fold_enrichment (FE)	is -LOG10(qvalue)*	peak name**	Gene	Location***	Gene description
Pf3D7_05_v3	364310	365889	1580	365426	50175	134539	1270.93	134532	R.all.HAvH3n.2_peak_725	PF3D7_0508800	cds, 5'UTR	single-stranded DNA-binding protein
Pf3D7_04_v3	534352	535758	1407	535584	29644	76820.9	1023.18	76816.1	R.all.HAvH3n.2_peak_533	PF3D7_0411900	cds, 5'UTR	DNA polymerase alpha subunit
Pf3D7_14_v3	1336520	1338723	2204	1337671	17789	42161.5	614.009	42157.3	R.all.HAvH3n.2_peak_3144	PF3D7_1433500	cds, 5'UTR	DNA topoisomerase 2
Pf3D7_04_v3	455382	457058	1677	456897	5885	11131.8	203.151	11128	R.all.HAvH3n.2_peak_517	PF3D7_0409600	cds, 5'UTR	replication protein A1, large subunit
										PF3D7_0409700	cds, 5'UTR	peptide chain release factor 2
Pf3D7_03_v3	339235	339507	273	339372	16841	30392	170.506	30387.9	R.all.HAvH3n.2_peak_330	PF3D7_0307800	cds, 5'UTR	conserved protein of unknown function
										PF3D7_0307900	cds	conserved protein of unknown function
Pf3D7_13_v3	962051	962318	268	962191	3774	6192.84	114.073	6189.07	R.all.HAvH3n.2_peak_2732	PF3D7_1322900	cds	conserved protein of unknown function
Pf3D7_13_v3	2482501	2484722	2222	2483305	3143	5032.18	103.65	5028.43	R.all.HAvH3n.2_peak_2932	PF3D7_1361900	cds, 5'UTR	proliferating cell nuclear antigen 1
Pf3D7_05_v3	448481	450015	1535	449847	2793	4099.44	76.4176	4095.7	R.all.HAvH3n.2_peak_737	PF3D7_0510500	cds, 5'UTR	topoisomerase I
Pf3D7_13_v3	1576829	1577093	265	1576958	2037	2924.79	70.3401	2921.1	R.all.HAvH3n.2_peak_2814	PF3D7_1339200	5'UTR	tRNA Proline
Pf3D7_14_v3	2967384	2967922	539	2967515	2565	3510.04	60.8124	3506.33	R.all.HAvH3n.2_peak_3338	n.a.	intergenic	n.a.
Pf3D7_08_v3	938255	938517	263	938388	1252	1404.71	33.8414	1401.12	R.all.HAvH3n.2_peak_1469	n.a.	intergenic	n.a.
Pf3D7_07_v3	111390	111646	257	111520	911	998.02	31.477	994.493	R.all.HAvH3n.2_peak_1098	PF3D7_0702700	cds, 5'UTR, 3'UTR	tRNA Alanine
										PF3D7_0702800	cds, 5'UTR	tRNA Tyrosine
Pf3D7_05_v3	603865	604119	255	603989	746	755.201	25.7822	751.709	R.all.HAvH3n.2_peak_753	PF3D7_0514300	cds, 5'UTR	aspartate--tRNA ligase, putative
										PF3D7_0514400	cds, 5'UTR, 3'UTR	tRNA Phenylalanine
										PF3D7_0514500	cds	conserved membrane protein of unknown function
Pf3D7_13_v3	2780998	2781253	256	2781117	499	422.837	17.2571	419.415	R.all.HAvH3n.2_peak_2966	PF3D7_1369800	cds, 5'UTR, 3'UTR	tRNA Arginine
										PF3D7_1369900	cds, 5'UTR, 3'UTR	tRNA Tryptophan
										PF3D7_1370000	5'UTR	tRNA Arginine
Pf3D7_13_v3	973880	974032	153	973925	447	358.911	15.4624	355.512	R.all.HAvH3n.2_peak_2735	PF3D7_1323400	5'UTR	60S ribosomal protein L23
Pf3D7_05_v3	451236	451499	264	451364	456	363.154	15.2386	359.754	R.all.HAvH3n.2_peak_738	PF3D7_0510600	cds, 5'UTR	tRNA leucine
Pf3D7_14_v3	3055283	3055530	248	3055402	395	297.61	13.6676	294.234	R.all.HAvH3n.2_peak_3353	PF3D7_1474400	5'UTR	conserved Plasmodium protein, unknown function
										PF3D7_1474500	5'UTR	splicing factor 3A subunit 1, putative
Pf3D7_03_v3	691139	692256	1118	691359	608	434.714	12.6624	431.289	R.all.HAvH3n.2_peak_374	PF3D7_0317200	3'UTR	cdc2-related protein kinase 4
Pf3D7_08_v3	527859	528105	247	527990	355	252.453	12.2871	249.09	R.all.HAvH3n.2_peak_1429	PF3D7_0810300	cds	protein phosphatase PPM5, putative
Pf3D7_13_v3	742747	743007	261	742869	441	302.869	11.6924	299.492	R.all.HAvH3n.2_peak_2708	PF3D7_1317900	5'UTR	nucleolar complex protein 4, putative
Pf3D7_11_v3	1182438	1182681	244	1182536	411	259.844	10.1984	256.477	R.all.HAvH3n.2_peak_2153	PF3D7_1130700	3'UTR	structural maintenance of chromosomes protein 1, putative
Pf3D7_14_v3	3042536	3042798	263	3042661	367	199.911	8.15251	196.569	R.all.HAvH3n.2_peak_3351
Pf3D7_12_v3	776322	778179	1858	776925	372	200.461	8.03554	197.118	R.all.HAvH3n.2_peak_2374
Pf3D7_06_v3	883488	883746	259	883606	229	124.23	7.93828	120.963	R.all.HAvH3n.2_peak_977
Pf3D7_08_v3	1279239	1279485	247	1279373	276	143.615	7.57378	140.314	R.all.HAvH3n.2_peak_1506
Pf3D7_05_v3	410558	410778	221	410651	493	244.258	7.24153	240.898	R.all.HAvH3n.2_peak_733
Pf3D7_14_v3	2630391	2632311	1921	2630523	208	105.419	7.21348	102.187	R.all.HAvH3n.2_peak_3290
Pf3D7_05_v3	709389	709620	232	709502	207	104.545	7.17896	101.315	R.all.HAvH3n.2_peak_770
Pf3D7_09_v3	996757	996987	231	996875	269	134.341	7.16881	131.056	R.all.HAvH3n.2_peak_1667
Pf3D7_10_v3	922541	922799	259	922668	257	122.324	6.7321	119.061	R.all.HAvH3n.2_peak_1853
Pf3D7_06_v3	999598	1001672	2075	1001210	286	134.826	6.6823	131.54	R.all.HAvH3n.2_peak_990
Pf3D7_08_v3	1220674	1220932	259	1220801	257	120.702	6.62195	117.442	R.all.HAvH3n.2_peak_1497
Pf3D7_07_v3	251306	251560	255	251437	398	180.784	6.45732	177.451	R.all.HAvH3n.2_peak_1114
Pf3D7_14_v3	3000693	3002257	1565	3001186	240	108.156	6.27999	104.916	R.all.HAvH3n.2_peak_3346
Pf3D7_09_v3	1500258	1500712	455	1500574	216	96.9182	6.21663	93.7109	R.all.HAvH3n.2_peak_1726
Pf3D7_04_v3	50238	50551	314	50366	184	80.2044	5.95955	77.0621	R.all.HAvH3n.2_peak_450
Pf3D7_03_v3	872526	872790	265	872658	175	76.0919	5.9255	72.9729	R.all.HAvH3n.2_peak_408
Pf3D7_09_v3	102854	104047	1194	103908	218	93.6648	5.91326	90.4668	R.all.HAvH3n.2_peak_1570
Pf3D7_08_v3	433768	434059	292	433913	338	142.098	5.86774	138.799	R.all.HAvH3n.2_peak_1404
Pf3D7_03_v3	398958	400289	1332	399070	189	80.8196	5.83882	77.6736	R.all.HAvH3n.2_peak_341
Pf3D7_13_v3	2840655	2841141	487	2841006	167	71.4191	5.79839	68.3342	R.all.HAvH3n.2_peak_2974
Pf3D7_01_v3	513615	514327	713	514156	191	81.0081	5.78808	77.8609	R.all.HAvH3n.2_peak_84
Pf3D7_08_v3	45993	46606	614	46231	374	154.592	5.77376	151.275	R.all.HAvH3n.2_peak_1345
Pf3D7_13_v3	790763	791020	258	790904	311	128.976	5.76221	125.7	R.all.HAvH3n.2_peak_2716
Pf3D7_12_v3	1689771	1691341	1571	1690116	187	78.1003	5.6824	74.9691	R.all.HAvH3n.2_peak_2507
Pf3D7_12_v3	50069	53556	3488	51665	198	81.8416	5.63393	78.6878	R.all.HAvH3n.2_peak_2270
Pf3D7_04_v3	32678	33602	925	33298	235	96.3629	5.6292	93.1572	R.all.HAvH3n.2_peak_439
Pf3D7_11_v3	1197474	1197880	407	1197610	211	86.8509	5.62538	83.6735	R.all.HAvH3n.2_peak_2155
Pf3D7_03_v3	41640	42078	439	41967	173	71.8117	5.61947	68.7233	R.all.HAvH3n.2_peak_280
Pf3D7_07_v3	571176	571720	545	571464	489	195.001	5.58486	191.66	R.all.HAvH3n.2_peak_1181
Pf3D7_13_v3	2805948	2806141	194	2806055	160	66.0204	5.55679	62.9768	R.all.HAvH3n.2_peak_2969
Pf3D7_12_v3	770742	771022	281	770879	174	71.1057	5.52513	68.0234	R.all.HAvH3n.2_peak_2371
Pf3D7_14_v3	2559430	2560284	855	2559917	159	65.2597	5.52228	62.2231	R.all.HAvH3n.2_peak_3285
Pf3D7_06_v3	1305762	1306019	258	1305895	258	103.307	5.50483	100.081	R.all.HAvH3n.2_peak_1043
Pf3D7_04_v3	550692	551113	422	550902	278	110.724	5.4884	107.478	R.all.HAvH3n.2_peak_539
Pf3D7_10_v3	31043	31885	843	31190	318	126.031	5.48414	122.761	R.all.HAvH3n.2_peak_1743
Pf3D7_05_v3	68893	69639	747	69280	159	64.5783	5.45928	61.5487	R.all.HAvH3n.2_peak_671
Pf3D7_04_v3	1022972	1024106	1135	1023938	156	62.9941	5.41874	59.9808	R.all.HAvH3n.2_peak_612
Pf3D7_11_v3	317791	318818	1028	318170	156	62.9941	5.41874	59.9808	R.all.HAvH3n.2_peak_2047
Pf3D7_10_v3	1230562	1231887	1326	1230873	164	65.9178	5.40783	62.8755	R.all.HAvH3n.2_peak_1899
Pf3D7_08_v3	1374087	1374703	617	1374528	393	152.661	5.39947	149.346	R.all.HAvH3n.2_peak_1525
Pf3D7_07_v3	547104	547685	582	547442	300	117.146	5.38644	113.891	R.all.HAvH3n.2_peak_1169
Pf3D7_07_v3	595004	595288	285	595148	170	67.9367	5.38544	64.8782	R.all.HAvH3n.2_peak_1196
Pf3D7_09_v3	240491	242608	2118	241840	176	70.1435	5.38008	67.0691	R.all.HAvH3n.2_peak_1587
Pf3D7_13_v3	507865	509608	1744	508947	182	71.4415	5.30276	68.3565	R.all.HAvH3n.2_peak_2683
Pf3D7_06_v3	59953	60157	205	60061	181	71.0051	5.29772	67.9235	R.all.HAvH3n.2_peak_873
Pf3D7_08_v3	263932	264181	250	264050	213	82.412	5.26248	79.2545	R.all.HAvH3n.2_peak_1378
Pf3D7_03_v3	616470	622791	6322	618995	171	66.5265	5.23493	63.4793	R.all.HAvH3n.2_peak_366
Pf3D7_11_v3	96238	96420	183	96330	150	58.5375	5.21165	55.5876	R.all.HAvH3n.2_peak_2019
Pf3D7_09_v3	1028620	1030088	1469	1029024	154	59.7795	5.19092	56.8115	R.all.HAvH3n.2_peak_1670
Pf3D7_04_v3	263826	264057	232	263943	190	72.9232	5.18946	69.8248	R.all.HAvH3n.2_peak_489
Pf3D7_11_v3	359212	359757	546	359323	181	69.4984	5.17885	66.4293	R.all.HAvH3n.2_peak_2053
Pf3D7_09_v3	176273	177461	1189	176865	165	63.6343	5.17655	60.615	R.all.HAvH3n.2_peak_1581
Pf3D7_11_v3	95167	95579	413	95493	148	57.0746	5.14262	54.1484	R.all.HAvH3n.2_peak_2018
Pf3D7_09_v3	431512	432040	529	431678	149	57.3224	5.13188	54.3926	R.all.HAvH3n.2_peak_1605
Pf3D7_09_v3	430604	431037	434	430892	151	57.8897	5.11748	54.9506	R.all.HAvH3n.2_peak_1604
Pf3D7_01_v3	478382	480631	2250	478571	190	71.1798	5.06027	68.0969	R.all.HAvH3n.2_peak_76
Pf3D7_12_v3	19569	19819	251	19682	220	81.7615	5.05284	78.6084	R.all.HAvH3n.2_peak_2258
Pf3D7_11_v3	1149519	1149780	262	1149646	145	54.902	5.03908	52.0091	R.all.HAvH3n.2_peak_2147
Pf3D7_05_v3	1125648	1128201	2554	1126666	178	66.5083	5.02974	63.4611	R.all.HAvH3n.2_peak_822
Pf3D7_06_v3	727614	728175	562	728039	403	145.52	5.00499	142.214	R.all.HAvH3n.2_peak_958
Pf3D7_06_v3	6851	7115	265	6988	230	84.0624	4.97643	80.8965	R.all.HAvH3n.2_peak_866
Pf3D7_11_v3	2031393	2031743	351	2031537	142	52.7561	4.93554	49.8971	R.all.HAvH3n.2_peak_2247
Pf3D7_04_v3	167259	170280	3022	168784	169	61.998	4.92276	58.998	R.all.HAvH3n.2_peak_475
Pf3D7_05_v3	763581	765063	1483	764624	178	65.117	4.92233	62.0826	R.all.HAvH3n.2_peak_780
Pf3D7_04_v3	1094669	1096886	2218	1095882	191	69.6279	4.92223	66.5574	R.all.HAvH3n.2_peak_624
Pf3D7_14_v3	2090909	2093459	2551	2093008	179	65.1965	4.90196	62.1612	R.all.HAvH3n.2_peak_3232
Pf3D7_14_v3	2134923	2137393	2471	2135696	248	88.9728	4.89825	85.7882	R.all.HAvH3n.2_peak_3239
Pf3D7_05_v3	1290197	1290386	190	1290296	160	58.4671	4.8884	55.5206	R.all.HAvH3n.2_peak_842
Pf3D7_07_v3	555980	556232	253	556100	205	73.807	4.87694	70.7025	R.all.HAvH3n.2_peak_1174
Pf3D7_03_v3	583755	583905	151	583872	140	51.3405	4.86651	48.505	R.all.HAvH3n.2_peak_362
Pf3D7_13_v3	37610	37813	204	37722	140	51.3405	4.86651	48.505	R.all.HAvH3n.2_peak_2618
Pf3D7_12_v3	1157340	1157553	214	1157435	166	60.2315	4.86364	57.2565	R.all.HAvH3n.2_peak_2429
Pf3D7_08_v3	1440192	1440438	247	1440311	163	58.5123	4.80687	55.565	R.all.HAvH3n.2_peak_1541
Pf3D7_03_v3	221321	221918	598	221767	322	112.303	4.80399	109.054	R.all.HAvH3n.2_peak_307
Pf3D7_05_v3	1294038	1294214	177	1294122	138	49.9372	4.79748	47.1261	R.all.HAvH3n.2_peak_846
Pf3D7_14_v3	2329861	2331993	2133	2330533	163	57.9731	4.76284	55.0329	R.all.HAvH3n.2_peak_3263
Pf3D7_13_v3	1674304	1676428	2125	1674657	153	54.53	4.75556	51.643	R.all.HAvH3n.2_peak_2832
Pf3D7_06_v3	1205243	1206622	1380	1205788	217	75.942	4.75289	72.8239	R.all.HAvH3n.2_peak_1031
Pf3D7_14_v3	1426714	1429946	3233	1427543	190	66.3634	4.71548	63.3173	R.all.HAvH3n.2_peak_3156
Pf3D7_13_v3	685958	686749	792	686379	137	48.695	4.71082	45.9057	R.all.HAvH3n.2_peak_2699
Pf3D7_04_v3	1120889	1121919	1031	1121102	178	62.2078	4.70304	59.2048	R.all.HAvH3n.2_peak_629
Pf3D7_05_v3	1144072	1145241	1170	1144943	135	47.8554	4.69394	45.0815	R.all.HAvH3n.2_peak_824
Pf3D7_13_v3	2055489	2056674	1186	2056238	140	49.2822	4.6727	46.4826	R.all.HAvH3n.2_peak_2888
Pf3D7_09_v3	903360	904547	1188	904117	149	52.1541	4.66457	49.3053	R.all.HAvH3n.2_peak_1658
Pf3D7_13_v3	1464935	1466539	1605	1465699	179	61.9771	4.66171	58.9772	R.all.HAvH3n.2_peak_2797
Pf3D7_10_v3	1584084	1584262	179	1584173	134	47.1678	4.65942	44.4076	R.all.HAvH3n.2_peak_1974
Pf3D7_06_v3	1304826	1305101	276	1304957	246	83.8802	4.65666	80.7151	R.all.HAvH3n.2_peak_1042
Pf3D7_04_v3	291794	294082	2289	292179	152	52.7879	4.63441	49.9285	R.all.HAvH3n.2_peak_494
Pf3D7_04_v3	323327	324614	1288	324128	164	56.6856	4.63274	53.7667	R.all.HAvH3n.2_peak_498
Pf3D7_12_v3	1260482	1262087	1606	1261313	133	46.4834	4.62491	43.7366	R.all.HAvH3n.2_peak_2447
Pf3D7_04_v3	1159812	1161267	1456	1160008	316	105.761	4.61199	102.528	R.all.HAvH3n.2_peak_637
Pf3D7_11_v3	39106	39712	607	39579	171	58.4776	4.59529	55.5309	R.all.HAvH3n.2_peak_2009
Pf3D7_02_v3	528740	529576	837	529100	168	57.2546	4.57587	54.3259	R.all.HAvH3n.2_peak_194
Pf3D7_08_v3	35692	35943	252	35827	131	45.1243	4.55588	42.4048	R.all.HAvH3n.2_peak_1339
Pf3D7_05_v3	348362	349025	664	348564	139	47.6564	4.55266	44.8869	R.all.HAvH3n.2_peak_720
Pf3D7_09_v3	22824	23302	479	23198	150	51.1762	4.55208	48.3442	R.all.HAvH3n.2_peak_1557
Pf3D7_08_v3	23286	23958	673	23832	157	53.3567	4.54694	50.4883	R.all.HAvH3n.2_peak_1334
Pf3D7_11_v3	1696308	1696648	341	1696512	169	57.1307	4.54185	54.2038	R.all.HAvH3n.2_peak_2199
Pf3D7_07_v3	546682	546960	279	546798	251	83.0751	4.52875	79.9137	R.all.HAvH3n.2_peak_1168
Pf3D7_11_v3	1268551	1269435	885	1269061	130	44.4496	4.52137	41.7441	R.all.HAvH3n.2_peak_2164
Pf3D7_10_v3	361038	361966	929	361378	140	47.6088	4.51918	44.8402	R.all.HAvH3n.2_peak_1789
Pf3D7_11_v3	603627	606099	2473	605728	189	63.1288	4.515	60.1142	R.all.HAvH3n.2_peak_2084
Pf3D7_02_v3	317672	318424	753	318183	169	56.7548	4.51333	53.8349	R.all.HAvH3n.2_peak_169
Pf3D7_13_v3	24205	24564	360	24426	273	89.5375	4.50297	86.3513	R.all.HAvH3n.2_peak_2614
Pf3D7_08_v3	43450	43802	353	43576	257	84.4675	4.50259	81.2998	R.all.HAvH3n.2_peak_1341
Pf3D7_04_v3	938633	939148	516	939031	149	50.1285	4.48992	47.3143	R.all.HAvH3n.2_peak_598
Pf3D7_10_v3	1646949	1647188	240	1647067	129	43.7782	4.48685	41.0874	R.all.HAvH3n.2_peak_1983
Pf3D7_11_v3	26251	26516	266	26380	129	43.7782	4.48685	41.0874	R.all.HAvH3n.2_peak_2001
Pf3D7_06_v3	981051	982520	1470	981778	159	53.0697	4.47255	50.2062	R.all.HAvH3n.2_peak_988
Pf3D7_03_v3	398268	398852	585	398737	160	53.1176	4.45145	50.2535	R.all.HAvH3n.2_peak_340
Pf3D7_13_v3	2681423	2682491	1069	2682097	140	46.6842	4.43586	43.9341	R.all.HAvH3n.2_peak_2956
Pf3D7_09_v3	1481452	1481708	257	1481596	169	55.6454	4.42987	52.7417	R.all.HAvH3n.2_peak_1720
Pf3D7_08_v3	1275863	1276411	549	1276305	127	42.4453	4.41782	39.7834	R.all.HAvH3n.2_peak_1505
Pf3D7_14_v3	259016	259974	959	259581	127	42.4453	4.41782	39.7834	R.all.HAvH3n.2_peak_3017
Pf3D7_14_v3	2690549	2693047	2499	2691112	141	46.7521	4.4142	44.0008	R.all.HAvH3n.2_peak_3294
Pf3D7_02_v3	320311	321090	780	320733	181	59.0594	4.40748	56.1028	R.all.HAvH3n.2_peak_171
Pf3D7_14_v3	3000110	3000522	413	3000368	173	56.4605	4.39853	53.5449	R.all.HAvH3n.2_peak_3345
Pf3D7_14_v3	1844014	1845173	1160	1844555	148	48.6072	4.38749	45.8199	R.all.HAvH3n.2_peak_3210
Pf3D7_08_v3	1160171	1161065	895	1160454	127	42.0498	4.37921	39.3971	R.all.HAvH3n.2_peak_1489
Pf3D7_06_v3	815735	817817	2083	816079	145	47.5682	4.37766	44.8004	R.all.HAvH3n.2_peak_968
Pf3D7_06_v3	1351543	1351789	247	1351666	179	57.9893	4.37576	55.0489	R.all.HAvH3n.2_peak_1052
Pf3D7_06_v3	362655	363823	1169	363334	148	48.3662	4.36721	45.584	R.all.HAvH3n.2_peak_913
Pf3D7_05_v3	1337288	1339359	2072	1339013	225	71.6739	4.35131	68.5867	R.all.HAvH3n.2_peak_858
Pf3D7_07_v3	1086480	1086834	355	1086744	161	52.0828	4.34643	49.235	R.all.HAvH3n.2_peak_1264
Pf3D7_08_v3	84684	86034	1351	85623	144	46.8266	4.34025	44.0739	R.all.HAvH3n.2_peak_1351
Pf3D7_09_v3	1349820	1350311	492	1350125	127	41.5677	4.33246	38.9252	R.all.HAvH3n.2_peak_1702
Pf3D7_13_v3	1679659	1681363	1705	1680353	142	45.8885	4.31168	43.1537	R.all.HAvH3n.2_peak_2833
Pf3D7_06_v3	444813	445233	421	445021	872	265.137	4.29842	261.769	R.all.HAvH3n.2_peak_921
Pf3D7_06_v3	1080507	1081308	802	1080781	133	42.905	4.28757	40.2342	R.all.HAvH3n.2_peak_998
Pf3D7_13_v3	2473824	2481610	7787	2474887	155	49.441	4.28166	46.6384	R.all.HAvH3n.2_peak_2931
Pf3D7_07_v3	391513	392136	624	391814	123	39.8202	4.27977	37.216	R.all.HAvH3n.2_peak_1136
Pf3D7_12_v3	53664	54882	1219	54179	165	52.3235	4.27296	49.4723	R.all.HAvH3n.2_peak_2271
Pf3D7_06_v3	1302313	1302578	266	1302435	284	87.6921	4.26382	84.5117	R.all.HAvH3n.2_peak_1040
Pf3D7_09_v3	1331353	1332770	1418	1331613	128	41.0362	4.2528	38.4055	R.all.HAvH3n.2_peak_1699
Pf3D7_01_v3	614911	615068	158	614950	122	39.1725	4.24525	36.5838	R.all.HAvH3n.2_peak_105
Pf3D7_04_v3	973375	973751	377	973493	122	39.1725	4.24525	36.5838	R.all.HAvH3n.2_peak_604
Pf3D7_07_v3	990072	990933	862	990641	122	39.1725	4.24525	36.5838	R.all.HAvH3n.2_peak_1252
Pf3D7_11_v3	2031066	2031257	192	2031152	122	39.1725	4.24525	36.5838	R.all.HAvH3n.2_peak_2246
Pf3D7_12_v3	19923	20735	813	20089	122	39.1725	4.24525	36.5838	R.all.HAvH3n.2_peak_2259
Pf3D7_14_v3	2553696	2554585	890	2554277	122	39.1725	4.24525	36.5838	R.all.HAvH3n.2_peak_3284
Pf3D7_12_v3	264744	265934	1191	265496	154	48.5249	4.23267	45.74	R.all.HAvH3n.2_peak_2294
Pf3D7_08_v3	997577	999596	2020	998051	140	44.3556	4.23068	41.6531	R.all.HAvH3n.2_peak_1473
Pf3D7_06_v3	1114605	1116003	1399	1115343	135	42.8746	4.23062	40.2042	R.all.HAvH3n.2_peak_1006
Pf3D7_11_v3	1169135	1170200	1066	1169620	133	42.2363	4.22643	39.5798	R.all.HAvH3n.2_peak_2152
Pf3D7_13_v3	2888852	2889347	496	2889019	231	71.1345	4.22319	68.052	R.all.HAvH3n.2_peak_2980
Pf3D7_12_v3	1464386	1466615	2230	1466137	168	52.5246	4.22207	49.6705	R.all.HAvH3n.2_peak_2477
Pf3D7_08_v3	1310796	1312259	1464	1311831	144	45.4216	4.22071	42.696	R.all.HAvH3n.2_peak_1514
Pf3D7_12_v3	2053617	2054433	817	2054126	140	44.2032	4.21748	41.5038	R.all.HAvH3n.2_peak_2582
Pf3D7_03_v3	329819	331410	1592	330549	155	48.5605	4.21219	45.7739	R.all.HAvH3n.2_peak_326
Pf3D7_05_v3	1335711	1335925	215	1335803	165	51.4037	4.20468	48.5673	R.all.HAvH3n.2_peak_856
Pf3D7_04_v3	1119055	1120624	1570	1119925	188	57.8644	4.18538	54.9256	R.all.HAvH3n.2_peak_628
Pf3D7_10_v3	725377	726337	961	725899	141	44.1026	4.18357	41.4052	R.all.HAvH3n.2_peak_1838
Pf3D7_14_v3	427192	428551	1360	427584	128	40.2665	4.1803	37.653	R.all.HAvH3n.2_peak_3036
Pf3D7_08_v3	687324	688085	762	687836	120	37.8877	4.17622	35.3312	R.all.HAvH3n.2_peak_1445
Pf3D7_14_v3	986430	986692	263	986561	120	37.8877	4.17622	35.3312	R.all.HAvH3n.2_peak_3098
Pf3D7_08_v3	1374833	1375106	274	1375006	131	41.0697	4.17357	38.4383	R.all.HAvH3n.2_peak_1526
Pf3D7_08_v3	453929	454580	652	454359	325	97.2169	4.16061	94.0086	R.all.HAvH3n.2_peak_1415
Pf3D7_12_v3	529007	532515	3509	532090	158	48.6507	4.15137	45.8627	R.all.HAvH3n.2_peak_2331
Pf3D7_04_v3	965186	965665	480	965332	222	67.1318	4.14868	64.0794	R.all.HAvH3n.2_peak_601
Pf3D7_08_v3	860449	862397	1949	861827	147	45.4011	4.14625	42.6761	R.all.HAvH3n.2_peak_1462
Pf3D7_11_v3	96690	96876	187	96778	126	39.2968	4.14378	36.7056	R.all.HAvH3n.2_peak_2020
Pf3D7_02_v3	920378	921030	653	920631	119	37.2506	4.14171	34.7105	R.all.HAvH3n.2_peak_258
Pf3D7_09_v3	1021913	1022500	588	1022260	119	37.2506	4.14171	34.7105	R.all.HAvH3n.2_peak_1669
Pf3D7_14_v3	2698925	2699667	743	2699057	169	51.6864	4.1406	48.8455	R.all.HAvH3n.2_peak_3297
Pf3D7_08_v3	1440891	1441133	243	1441022	142	43.6976	4.12462	41.01	R.all.HAvH3n.2_peak_1542
Pf3D7_04_v3	132099	134270	2172	133015	326	96.4172	4.11948	93.2114	R.all.HAvH3n.2_peak_471
Pf3D7_13_v3	1319142	1321034	1893	1319806	120	37.3108	4.11909	34.7693	R.all.HAvH3n.2_peak_2777
Pf3D7_02_v3	301423	302110	688	301756	118	36.6171	4.1072	34.0949	R.all.HAvH3n.2_peak_161
Pf3D7_04_v3	975578	976011	434	975713	118	36.6171	4.1072	34.0949	R.all.HAvH3n.2_peak_606
Pf3D7_05_v3	294859	295875	1017	295634	118	36.6171	4.1072	34.0949	R.all.HAvH3n.2_peak_707
Pf3D7_10_v3	1367368	1369123	1756	1368414	148	45.1405	4.10178	42.4208	R.all.HAvH3n.2_peak_1917
Pf3D7_13_v3	489985	491027	1043	490540	130	39.8117	4.08511	37.2094	R.all.HAvH3n.2_peak_2680
Pf3D7_13_v3	2658031	2658490	460	2658220	213	63.3762	4.08307	60.3595	R.all.HAvH3n.2_peak_2954
Pf3D7_12_v3	2190547	2191500	954	2190996	163	49.03	4.07268	46.2352	R.all.HAvH3n.2_peak_2597
Pf3D7_11_v3	235637	236412	776	235910	118	36.2306	4.06867	33.7198	R.all.HAvH3n.2_peak_2038
Pf3D7_07_v3	1358366	1362222	3857	1360593	163	48.946	4.06654	46.1524	R.all.HAvH3n.2_peak_1304
Pf3D7_01_v3	505437	506175	739	505667	146	44.1092	4.06436	41.4116	R.all.HAvH3n.2_peak_82
Pf3D7_05_v3	1292594	1292839	246	1292714	208	61.4667	4.05477	58.4738	R.all.HAvH3n.2_peak_845
Pf3D7_13_v3	1041146	1042088	943	1041361	118	35.9273	4.03861	33.4257	R.all.HAvH3n.2_peak_2743
Pf3D7_07_v3	1422978	1423452	475	1423275	116	35.3609	4.03817	32.8743	R.all.HAvH3n.2_peak_1318
Pf3D7_04_v3	250279	250541	263	250400	133	40.1283	4.03749	37.5177	R.all.HAvH3n.2_peak_487
Pf3D7_07_v3	240017	241173	1157	240690	288	83.4844	4.03341	80.3211	R.all.HAvH3n.2_peak_1112
Pf3D7_13_v3	2854563	2855031	469	2854767	281	81.5251	4.03337	78.3737	R.all.HAvH3n.2_peak_2976
Pf3D7_10_v3	25215	25473	259	25350	376	108.063	4.03237	104.823	R.all.HAvH3n.2_peak_1739
Pf3D7_08_v3	1285714	1287188	1475	1285988	135	40.6059	4.03019	37.9842	R.all.HAvH3n.2_peak_1508
Pf3D7_05_v3	1242704	1243263	560	1242883	121	36.6719	4.02913	34.1483	R.all.HAvH3n.2_peak_836
Pf3D7_06_v3	1363297	1365581	2285	1363490	378	108.231	4.01986	104.992	R.all.HAvH3n.2_peak_1060
Pf3D7_09_v3	975474	975723	250	975581	148	44.0459	4.01419	41.3496	R.all.HAvH3n.2_peak_1665
Pf3D7_11_v3	2028303	2028590	288	2028444	115	34.7383	4.00365	32.2698	R.all.HAvH3n.2_peak_2243
Pf3D7_14_v3	3120805	3121742	938	3121156	117	35.238	3.99804	32.7558	R.all.HAvH3n.2_peak_3364
Pf3D7_01_v3	563675	564594	920	564081	169	49.6212	3.99483	46.8156	R.all.HAvH3n.2_peak_95
Pf3D7_12_v3	1697937	1699426	1490	1698867	264	75.8772	3.99287	72.7596	R.all.HAvH3n.2_peak_2512
Pf3D7_03_v3	754030	755815	1786	755348	137	40.6828	3.98889	38.0595	R.all.HAvH3n.2_peak_382
Pf3D7_14_v3	21417	21596	180	21489	118	35.3858	3.98528	32.8984	R.all.HAvH3n.2_peak_2987
Pf3D7_13_v3	37057	37415	359	37277	241	69.3016	3.98224	66.2341	R.all.HAvH3n.2_peak_2617
Pf3D7_14_v3	1600901	1601872	972	1601492	127	37.7301	3.97202	35.179	R.all.HAvH3n.2_peak_3183
Pf3D7_04_v3	294447	300753	6307	297052	158	46.2638	3.97185	43.522	R.all.HAvH3n.2_peak_495
Pf3D7_11_v3	36453	36652	200	36536	114	34.1195	3.96914	31.6689	R.all.HAvH3n.2_peak_2007
Pf3D7_13_v3	1092968	1093892	925	1093688	114	34.1195	3.96914	31.6689	R.all.HAvH3n.2_peak_2748
Pf3D7_11_v3	1958869	1962505	3637	1959002	297	84.3573	3.96694	81.19	R.all.HAvH3n.2_peak_2228
Pf3D7_02_v3	28392	28714	323	28599	117	34.8757	3.96226	32.4035	R.all.HAvH3n.2_peak_111
Pf3D7_02_v3	923390	923800	411	923680	184	53.2102	3.95856	50.3446	R.all.HAvH3n.2_peak_261
Pf3D7_03_v3	1035328	1035798	471	1035679	182	52.6196	3.95581	49.764	R.all.HAvH3n.2_peak_422
Pf3D7_02_v3	311377	312003	627	311801	114	33.9257	3.9496	31.4819	R.all.HAvH3n.2_peak_165
Pf3D7_06_v3	669938	670931	994	670519	138	40.4558	3.94642	37.8384	R.all.HAvH3n.2_peak_951
Pf3D7_01_v3	66127	66500	374	66306	166	48.103	3.94627	45.3254	R.all.HAvH3n.2_peak_19
Pf3D7_09_v3	852578	854004	1427	853169	135	39.6327	3.94615	37.0343	R.all.HAvH3n.2_peak_1656
Pf3D7_03_v3	128278	130114	1837	129755	141	41.2596	3.9451	38.623	R.all.HAvH3n.2_peak_294
Pf3D7_13_v3	2450574	2451477	904	2451053	120	35.5178	3.94476	33.0272	R.all.HAvH3n.2_peak_2928
Pf3D7_02_v3	296841	297320	480	297128	113	33.5043	3.93462	31.0718	R.all.HAvH3n.2_peak_159
Pf3D7_06_v3	1308794	1308996	203	1308876	113	33.5043	3.93462	31.0718	R.all.HAvH3n.2_peak_1046
Pf3D7_12_v3	430422	431245	824	430531	113	33.5043	3.93462	31.0718	R.all.HAvH3n.2_peak_2314
Pf3D7_05_v3	288832	290403	1572	289330	139	40.5171	3.92876	37.8969	R.all.HAvH3n.2_peak_706
Pf3D7_05_v3	736389	737189	801	736746	135	39.3861	3.92503	36.7933	R.all.HAvH3n.2_peak_776
Pf3D7_04_v3	609544	610371	828	610003	192	54.8447	3.92447	51.9533	R.all.HAvH3n.2_peak_554
Pf3D7_07_v3	530861	531577	717	531345	221	62.6773	3.92291	59.6679	R.all.HAvH3n.2_peak_1160
Pf3D7_04_v3	972800	973123	324	972939	122	35.8275	3.92244	33.3285	R.all.HAvH3n.2_peak_603
Pf3D7_08_v3	1439279	1440089	811	1439884	232	65.612	3.92062	62.5719	R.all.HAvH3n.2_peak_1540
Pf3D7_06_v3	727276	727510	235	727375	121	35.5316	3.92012	33.0406	R.all.HAvH3n.2_peak_957
Pf3D7_12_v3	857138	858735	1598	858408	127	37.0775	3.91274	34.5437	R.all.HAvH3n.2_peak_2392
Pf3D7_08_v3	762396	764996	2601	764040	146	42.2166	3.91265	39.5607	R.all.HAvH3n.2_peak_1454
Pf3D7_06_v3	35865	36266	402	35966	190	54.0489	3.90887	51.1696	R.all.HAvH3n.2_peak_872
Pf3D7_13_v3	1416502	1417388	887	1417093	150	43.169	3.90269	40.4917	R.all.HAvH3n.2_peak_2793
Pf3D7_11_v3	27808	28750	943	27978	178	50.7141	3.9026	47.8892	R.all.HAvH3n.2_peak_2002
Pf3D7_14_v3	508152	508923	772	508474	112	32.8929	3.90011	30.4791	R.all.HAvH3n.2_peak_3044
Pf3D7_03_v3	199829	200664	836	200331	132	38.264	3.89825	35.6995	R.all.HAvH3n.2_peak_304
Pf3D7_01_v3	99275	101731	2457	100331	151	43.3612	3.89677	40.6805	R.all.HAvH3n.2_peak_24
Pf3D7_06_v3	1348095	1348347	253	1348222	229	64.2181	3.89079	61.1926	R.all.HAvH3n.2_peak_1051
Pf3D7_14_v3	2139586	2140798	1213	2140362	119	34.6383	3.88646	32.1737	R.all.HAvH3n.2_peak_3241
Pf3D7_06_v3	15117	15992	876	15738	194	54.7176	3.88418	51.8276	R.all.HAvH3n.2_peak_869
Pf3D7_10_v3	1224932	1225909	978	1225541	112	32.6594	3.87643	30.2538	R.all.HAvH3n.2_peak_1897
Pf3D7_05_v3	177573	178536	964	178331	115	33.4439	3.87458	31.015	R.all.HAvH3n.2_peak_689
Pf3D7_07_v3	548081	548365	285	548225	115	33.4439	3.87458	31.015	R.all.HAvH3n.2_peak_1170
Pf3D7_03_v3	126999	127668	670	127358	138	39.5763	3.87298	36.9793	R.all.HAvH3n.2_peak_293
Pf3D7_04_v3	707184	708071	888	707538	138	39.5462	3.87048	36.9497	R.all.HAvH3n.2_peak_565
Pf3D7_13_v3	2187755	2189992	2238	2189136	137	39.2748	3.87012	36.684	R.all.HAvH3n.2_peak_2901
Pf3D7_06_v3	1372100	1372491	392	1372286	111	32.2854	3.8656	29.8904	R.all.HAvH3n.2_peak_1063
Pf3D7_13_v3	73125	73512	388	73386	111	32.2854	3.8656	29.8904	R.all.HAvH3n.2_peak_2633
Pf3D7_12_v3	521866	523599	1734	522558	144	40.9873	3.85768	38.3575	R.all.HAvH3n.2_peak_2329
Pf3D7_11_v3	405605	408102	2498	406547	144	40.9494	3.85466	38.3203	R.all.HAvH3n.2_peak_2059
Pf3D7_10_v3	1288733	1289169	437	1288966	163	45.9838	3.85383	43.2474	R.all.HAvH3n.2_peak_1906
Pf3D7_12_v3	1920767	1921895	1129	1920985	128	36.6705	3.85224	34.147	R.all.HAvH3n.2_peak_2561
Pf3D7_10_v3	302327	303794	1468	302660	155	43.8269	3.85139	41.135	R.all.HAvH3n.2_peak_1779
Pf3D7_14_v3	2710809	2712761	1953	2711566	136	38.7782	3.85083	36.2	R.all.HAvH3n.2_peak_3300
Pf3D7_10_v3	1646490	1646741	252	1646627	168	47.2559	3.85005	44.4939	R.all.HAvH3n.2_peak_1982
Pf3D7_10_v3	627052	628654	1603	628368	126	36.0797	3.84686	33.5729	R.all.HAvH3n.2_peak_1820
Pf3D7_13_v3	1488262	1489086	825	1488540	130	37.1195	3.84504	34.5846	R.all.HAvH3n.2_peak_2799
Pf3D7_04_v3	612501	614185	1685	612917	158	44.5095	3.84316	41.8028	R.all.HAvH3n.2_peak_555
Pf3D7_14_v3	2235458	2236460	1003	2236094	129	36.8031	3.84052	34.2762	R.all.HAvH3n.2_peak_3248
Pf3D7_08_v3	1417873	1418411	539	1417995	242	66.6374	3.83928	63.5892	R.all.HAvH3n.2_peak_1533
Pf3D7_10_v3	1346316	1346887	572	1346499	129	36.7623	3.83692	34.2363	R.all.HAvH3n.2_peak_1914
Pf3D7_14_v3	2207532	2208256	725	2208037	129	36.7623	3.83692	34.2363	R.all.HAvH3n.2_peak_3244
Pf3D7_02_v3	103318	103905	588	103530	126	35.9586	3.83596	33.4563	R.all.HAvH3n.2_peak_124
Pf3D7_06_v3	1303730	1303929	200	1303841	386	104.483	3.83527	101.254	R.all.HAvH3n.2_peak_1041
Pf3D7_10_v3	637692	638977	1286	638332	128	36.467	3.83418	33.9502	R.all.HAvH3n.2_peak_1822
Pf3D7_07_v3	977557	978342	786	977684	173	48.327	3.83313	45.5453	R.all.HAvH3n.2_peak_1249
Pf3D7_03_v3	37420	38154	735	37591	147	41.4673	3.83296	38.8268	R.all.HAvH3n.2_peak_275
Pf3D7_04_v3	49331	49728	398	49620	147	41.4673	3.83296	38.8268	R.all.HAvH3n.2_peak_448
Pf3D7_04_v3	1162842	1163128	287	1162982	110	31.6816	3.83108	29.305	R.all.HAvH3n.2_peak_639
Pf3D7_08_v3	461823	462285	463	461912	110	31.6816	3.83108	29.305	R.all.HAvH3n.2_peak_1420
Pf3D7_10_v3	1123342	1124025	684	1123542	110	31.6816	3.83108	29.305	R.all.HAvH3n.2_peak_1880
Pf3D7_14_v3	634817	636427	1611	635756	139	39.3091	3.82908	36.7175	R.all.HAvH3n.2_peak_3057
Pf3D7_04_v3	559825	560003	179	559912	110	31.6571	3.82858	29.2829	R.all.HAvH3n.2_peak_543
Pf3D7_12_v3	1655783	1657451	1669	1656204	142	40.0933	3.82857	37.4835	R.all.HAvH3n.2_peak_2503
Pf3D7_13_v3	48006	48499	494	48144	156	43.7187	3.82397	41.0306	R.all.HAvH3n.2_peak_2627
Pf3D7_14_v3	1509112	1510067	956	1509703	113	32.2779	3.81161	29.8847	R.all.HAvH3n.2_peak_3170
Pf3D7_08_v3	621870	623264	1395	622647	138	38.813	3.80995	36.234	R.all.HAvH3n.2_peak_1437
Pf3D7_10_v3	999016	1003980	4965	1003410	152	42.4686	3.80911	39.8062	R.all.HAvH3n.2_peak_1864
Pf3D7_03_v3	379145	381523	2379	380980	135	37.9284	3.80167	35.3711	R.all.HAvH3n.2_peak_338
Pf3D7_04_v3	1100265	1101247	983	1100646	146	40.7672	3.79896	38.1423	R.all.HAvH3n.2_peak_625
Pf3D7_07_v3	23287	24086	800	23986	109	31.0818	3.79657	28.7239	R.all.HAvH3n.2_peak_1087
Pf3D7_14_v3	1507907	1508951	1045	1508140	113	32.1147	3.79543	29.7261	R.all.HAvH3n.2_peak_3169
Pf3D7_10_v3	207666	209544	1879	208643	142	39.6525	3.79331	37.0536	R.all.HAvH3n.2_peak_1769
Pf3D7_02_v3	697604	698807	1204	698221	149	41.4566	3.79184	38.8164	R.all.HAvH3n.2_peak_226
Pf3D7_07_v3	963787	964772	986	964294	133	37.2387	3.78749	34.7006	R.all.HAvH3n.2_peak_1247
Pf3D7_01_v3	611613	611818	206	611702	120	33.8037	3.78257	31.3631	R.all.HAvH3n.2_peak_101
Pf3D7_01_v3	592485	592716	232	592588	131	36.6493	3.78154	34.1264	R.all.HAvH3n.2_peak_97
Pf3D7_09_v3	961940	963536	1597	962406	119	33.5243	3.78072	31.091	R.all.HAvH3n.2_peak_1664
Pf3D7_11_v3	418105	419037	933	418371	135	37.6296	3.7767	35.081	R.all.HAvH3n.2_peak_2061
Pf3D7_03_v3	871475	872297	823	871991	125	34.9798	3.77153	32.5044	R.all.HAvH3n.2_peak_407
Pf3D7_11_v3	1901775	1903223	1449	1902900	127	35.4702	3.76912	32.9807	R.all.HAvH3n.2_peak_2219
Pf3D7_01_v3	595598	596093	496	595713	250	67.2192	3.76849	64.166	R.all.HAvH3n.2_peak_98
Pf3D7_06_v3	880033	880727	695	880337	116	32.6066	3.76737	30.2026	R.all.HAvH3n.2_peak_976
Pf3D7_12_v3	988625	991242	2618	989853	149	41.1302	3.76704	38.4963	R.all.HAvH3n.2_peak_2406
Pf3D7_10_v3	1436606	1436882	277	1436786	145	40.081	3.76579	37.4716	R.all.HAvH3n.2_peak_1934
Pf3D7_06_v3	1362214	1363019	806	1362873	190	51.6485	3.76313	48.8081	R.all.HAvH3n.2_peak_1059
Pf3D7_13_v3	1428940	1430361	1422	1429539	144	39.7866	3.76295	37.185	R.all.HAvH3n.2_peak_2795
Pf3D7_12_v3	1723378	1723703	326	1723499	165	45.1801	3.76144	42.4596	R.all.HAvH3n.2_peak_2526
Pf3D7_04_v3	1101546	1102086	541	1101715	130	36.1501	3.76085	33.6417	R.all.HAvH3n.2_peak_626
Pf3D7_05_v3	1339632	1340879	1248	1339772	146	40.1789	3.75341	37.5673	R.all.HAvH3n.2_peak_859
Pf3D7_04_v3	971286	971836	551	971693	188	50.9638	3.75288	48.1349	R.all.HAvH3n.2_peak_602
Pf3D7_12_v3	35190	35812	623	35310	110	30.8536	3.74705	28.5044	R.all.HAvH3n.2_peak_2265
Pf3D7_08_v3	821411	821978	568	821750	118	32.8177	3.73848	30.4081	R.all.HAvH3n.2_peak_1459
Pf3D7_02_v3	104104	105212	1109	104507	158	42.9826	3.73332	40.3102	R.all.HAvH3n.2_peak_125
Pf3D7_13_v3	712939	714895	1957	713975	159	43.2218	3.73218	40.5434	R.all.HAvH3n.2_peak_2705
Pf3D7_01_v3	81803	82436	634	82297	174	47.0467	3.73199	44.2898	R.all.HAvH3n.2_peak_20
Pf3D7_11_v3	41719	42118	400	41908	111	30.9569	3.73173	28.6048	R.all.HAvH3n.2_peak_2011
Pf3D7_12_v3	1487099	1488681	1583	1487706	146	39.8862	3.73087	37.2807	R.all.HAvH3n.2_peak_2481
Pf3D7_09_v3	1477805	1478325	521	1478159	391	102.275	3.73032	99.051	R.all.HAvH3n.2_peak_1718
Pf3D7_06_v3	1330693	1330876	184	1330765	128	35.273	3.7293	32.79	R.all.HAvH3n.2_peak_1048
Pf3D7_09_v3	778900	779654	755	779227	136	37.2863	3.72698	34.7453	R.all.HAvH3n.2_peak_1644
Pf3D7_11_v3	636219	637234	1016	636785	134	36.7578	3.72543	34.232	R.all.HAvH3n.2_peak_2089
Pf3D7_08_v3	1433173	1433563	391	1433343	394	102.867	3.72533	99.6419	R.all.HAvH3n.2_peak_1537
Pf3D7_10_v3	1647985	1648530	546	1648126	121	33.4075	3.72208	30.9796	R.all.HAvH3n.2_peak_1984
Pf3D7_06_v3	1356541	1357002	462	1356682	171	46.0698	3.71803	43.3317	R.all.HAvH3n.2_peak_1055
Pf3D7_07_v3	1428236	1428775	540	1428519	187	50.0916	3.71557	47.2781	R.all.HAvH3n.2_peak_1323
Pf3D7_08_v3	441771	442022	252	441914	163	43.9141	3.70949	41.2205	R.all.HAvH3n.2_peak_1410
Pf3D7_12_v3	2092465	2093918	1454	2092674	111	30.6578	3.70198	28.314	R.all.HAvH3n.2_peak_2588
Pf3D7_11_v3	247413	248987	1575	248041	130	35.3764	3.69448	32.8893	R.all.HAvH3n.2_peak_2042
Pf3D7_13_v3	1184275	1184923	649	1184634	109	30.0688	3.69363	27.7441	R.all.HAvH3n.2_peak_2756
Pf3D7_04_v3	203196	203377	182	203261	106	29.3057	3.69303	27.004	R.all.HAvH3n.2_peak_481
Pf3D7_05_v3	1291276	1291456	181	1291367	135	36.5572	3.68787	34.038	R.all.HAvH3n.2_peak_843
Pf3D7_04_v3	1161414	1162231	818	1161981	175	46.574	3.68515	43.8257	R.all.HAvH3n.2_peak_638
Pf3D7_02_v3	273760	274456	697	274259	116	31.742	3.68477	29.3636	R.all.HAvH3n.2_peak_151
Pf3D7_08_v3	440343	441071	729	440468	168	44.7126	3.67826	42.0018	R.all.HAvH3n.2_peak_1408
Pf3D7_05_v3	582449	582744	296	582575	130	35.1844	3.67812	32.7037	R.all.HAvH3n.2_peak_749
Pf3D7_13_v3	903003	904580	1578	904343	131	35.4332	3.67794	32.9446	R.all.HAvH3n.2_peak_2723
Pf3D7_09_v3	772962	773826	865	773536	114	31.1572	3.6769	28.7972	R.all.HAvH3n.2_peak_1642
Pf3D7_12_v3	1740393	1740718	326	1740580	212	55.7047	3.67678	52.8002	R.all.HAvH3n.2_peak_2537
Pf3D7_04_v3	104055	105266	1212	104627	333	85.9001	3.67472	82.7259	R.all.HAvH3n.2_peak_465
Pf3D7_04_v3	616890	617910	1021	617478	124	33.6134	3.67226	31.1779	R.all.HAvH3n.2_peak_556
Pf3D7_03_v3	222088	222486	399	222142	131	35.3349	3.66964	32.8503	R.all.HAvH3n.2_peak_308
Pf3D7_01_v3	612874	613475	602	612959	123	33.3196	3.66837	30.894	R.all.HAvH3n.2_peak_102
Pf3D7_05_v3	32977	33836	860	33563	439	112.069	3.66704	108.82	R.all.HAvH3n.2_peak_660
Pf3D7_12_v3	1596647	1597418	772	1597191	131	35.2871	3.66562	32.8035	R.all.HAvH3n.2_peak_2490
Pf3D7_05_v3	621109	622637	1529	622338	143	38.2812	3.66544	35.7163	R.all.HAvH3n.2_peak_755
Pf3D7_10_v3	615538	616522	985	615926	133	35.7793	3.66501	33.2815	R.all.HAvH3n.2_peak_1818
Pf3D7_01_v3	33324	33764	441	33533	133	35.779	3.66498	33.2811	R.all.HAvH3n.2_peak_12
Pf3D7_05_v3	36815	37256	442	36958	137	36.7523	3.66293	34.2268	R.all.HAvH3n.2_peak_661
Pf3D7_05_v3	313836	314691	856	314156	130	34.9937	3.6619	32.5178	R.all.HAvH3n.2_peak_712
Pf3D7_11_v3	2027832	2028182	351	2028042	229	59.643	3.66125	56.6771	R.all.HAvH3n.2_peak_2242
Pf3D7_12_v3	19166	19453	288	19202	105	28.7217	3.65851	26.439	R.all.HAvH3n.2_peak_2257
Pf3D7_01_v3	543819	545577	1759	544159	197	51.5998	3.65676	48.7601	R.all.HAvH3n.2_peak_92
Pf3D7_10_v3	1206626	1207331	706	1207001	122	32.9306	3.65584	30.5158	R.all.HAvH3n.2_peak_1892
Pf3D7_08_v3	44118	44328	211	44200	142	37.85	3.65128	35.296	R.all.HAvH3n.2_peak_1342
Pf3D7_05_v3	23926	24651	726	24309	243	62.893	3.65043	59.8813	R.all.HAvH3n.2_peak_657
Pf3D7_13_v3	90025	91126	1102	90625	153	40.5075	3.64587	37.8875	R.all.HAvH3n.2_peak_2635
Pf3D7_14_v3	293597	294887	1291	294491	134	35.788	3.64516	33.2899	R.all.HAvH3n.2_peak_3022
Pf3D7_12_v3	1148294	1150235	1942	1149752	136	36.28	3.64484	33.7676	R.all.HAvH3n.2_peak_2426
Pf3D7_02_v3	316012	316488	477	316279	111	30.0766	3.6446	27.7516	R.all.HAvH3n.2_peak_168
Pf3D7_13_v3	2298141	2298657	517	2298371	126	33.7971	3.64456	31.3569	R.all.HAvH3n.2_peak_2913
Pf3D7_04_v3	819610	821864	2255	820267	145	38.5038	3.6443	35.9338	R.all.HAvH3n.2_peak_580
Pf3D7_05_v3	1160548	1161522	975	1161269	117	31.5575	3.64387	29.1862	R.all.HAvH3n.2_peak_827
Pf3D7_02_v3	662677	663368	692	662891	146	38.7394	3.64338	36.162	R.all.HAvH3n.2_peak_220
Pf3D7_05_v3	712768	713529	762	712863	127	34.0186	3.64227	31.5724	R.all.HAvH3n.2_peak_771
Pf3D7_08_v3	451109	451775	667	451319	339	86.3538	3.63969	83.1784	R.all.HAvH3n.2_peak_1414
Pf3D7_05_v3	25080	25905	826	25699	136	36.1858	3.63721	33.6762	R.all.HAvH3n.2_peak_658
Pf3D7_11_v3	308824	309580	757	309225	152	40.1377	3.63699	37.5271	R.all.HAvH3n.2_peak_2046
Pf3D7_10_v3	1153319	1154358	1040	1153900	127	33.9243	3.63411	31.4804	R.all.HAvH3n.2_peak_1885
Pf3D7_05_v3	569193	569896	704	569482	106	28.7065	3.63135	26.4257	R.all.HAvH3n.2_peak_746
Pf3D7_14_v3	288540	289679	1140	289007	125	33.3379	3.62604	30.9117	R.all.HAvH3n.2_peak_3021
Pf3D7_12_v3	1723955	1724273	319	1724073	141	37.2752	3.62574	34.7345	R.all.HAvH3n.2_peak_2527
Pf3D7_14_v3	507303	507817	515	507455	104	28.1417	3.624	25.8783	R.all.HAvH3n.2_peak_3043
Pf3D7_05_v3	1154368	1155616	1249	1154718	136	35.9983	3.62205	33.4933	R.all.HAvH3n.2_peak_825
Pf3D7_04_v3	1152589	1153133	545	1152834	229	58.8092	3.62035	55.8556	R.all.HAvH3n.2_peak_633
Pf3D7_05_v3	1036243	1037929	1687	1037253	145	38.0915	3.61294	35.5307	R.all.HAvH3n.2_peak_807
Pf3D7_01_v3	340633	341854	1222	341427	157	41.0247	3.61243	38.3944	R.all.HAvH3n.2_peak_56
Pf3D7_04_v3	1176816	1177172	357	1177027	139	36.5966	3.61103	34.0766	R.all.HAvH3n.2_peak_647
Pf3D7_14_v3	2981616	2982691	1076	2982137	128	33.8426	3.606	31.4009	R.all.HAvH3n.2_peak_3341
Pf3D7_03_v3	40165	40505	341	40282	180	46.5413	3.60531	43.7936	R.all.HAvH3n.2_peak_278
Pf3D7_13_v3	2813073	2818880	5808	2816745	148	38.672	3.60145	36.0961	R.all.HAvH3n.2_peak_2970
Pf3D7_03_v3	757369	757775	407	757457	122	32.3123	3.60043	29.9167	R.all.HAvH3n.2_peak_384
Pf3D7_04_v3	1163941	1164183	243	1164066	107	28.623	3.59789	26.3445	R.all.HAvH3n.2_peak_641
Pf3D7_09_v3	75046	75212	167	75146	107	28.623	3.59789	26.3445	R.all.HAvH3n.2_peak_1564
Pf3D7_14_v3	1193778	1194549	772	1193882	128	33.7469	3.59784	31.3078	R.all.HAvH3n.2_peak_3124
Pf3D7_13_v3	40832	42011	1180	40958	332	83.3155	3.5951	80.1531	R.all.HAvH3n.2_peak_2623
Pf3D7_12_v3	590227	591523	1297	590886	124	32.6718	3.58911	30.2657	R.all.HAvH3n.2_peak_2340
Pf3D7_02_v3	569378	570221	844	569674	105	28.0445	3.58864	25.7854	R.all.HAvH3n.2_peak_201
Pf3D7_14_v3	1885656	1886432	777	1885954	107	28.5295	3.58847	26.2541	R.all.HAvH3n.2_peak_3214
Pf3D7_13_v3	1627309	1628514	1206	1627633	104	27.7868	3.58716	25.5361	R.all.HAvH3n.2_peak_2821
Pf3D7_04_v3	31307	32380	1074	31955	238	60.244	3.58408	57.2688	R.all.HAvH3n.2_peak_438
Pf3D7_08_v3	445044	445318	275	445185	219	55.6227	3.58302	52.7198	R.all.HAvH3n.2_peak_1413
Pf3D7_13_v3	2702374	2703478	1105	2702910	114	30.1464	3.5803	27.8194	R.all.HAvH3n.2_peak_2961
Pf3D7_02_v3	493265	494198	934	493571	118	31.1011	3.57889	28.7427	R.all.HAvH3n.2_peak_191
Pf3D7_12_v3	49360	49911	552	49502	123	32.2868	3.5766	29.8917	R.all.HAvH3n.2_peak_2269
Pf3D7_13_v3	432262	432725	464	432448	113	29.8046	3.57082	27.4889	R.all.HAvH3n.2_peak_2671
Pf3D7_12_v3	1719549	1719798	250	1719654	127	33.18	3.57017	30.7581	R.all.HAvH3n.2_peak_2521
Pf3D7_14_v3	3171466	3171742	277	3171607	114	30.023	3.56861	27.6995	R.all.HAvH3n.2_peak_3374
Pf3D7_11_v3	664646	665413	768	665069	155	39.8897	3.56671	37.2841	R.all.HAvH3n.2_peak_2091
Pf3D7_12_v3	2248261	2248768	508	2248602	207	52.403	3.5662	49.5506	R.all.HAvH3n.2_peak_2609
Pf3D7_11_v3	1992228	1993603	1376	1992978	143	36.9682	3.56447	34.437	R.all.HAvH3n.2_peak_2236
Pf3D7_12_v3	1724483	1725337	855	1725073	123	32.1029	3.5604	29.7145	R.all.HAvH3n.2_peak_2528
Pf3D7_13_v3	1843537	1844923	1387	1843842	114	29.9309	3.5599	27.6099	R.all.HAvH3n.2_peak_2857
Pf3D7_07_v3	89848	90785	938	90477	137	35.4595	3.55944	32.9704	R.all.HAvH3n.2_peak_1095
Pf3D7_04_v3	63518	63886	369	63717	142	36.6449	3.55815	34.1222	R.all.HAvH3n.2_peak_458
Pf3D7_04_v3	1177604	1177846	243	1177717	102	26.994	3.55497	24.7703	R.all.HAvH3n.2_peak_648
Pf3D7_07_v3	586218	586544	327	586321	102	26.994	3.55497	24.7703	R.all.HAvH3n.2_peak_1190
Pf3D7_14_v3	906690	906950	261	906810	106	27.9342	3.55278	25.6787	R.all.HAvH3n.2_peak_3090
Pf3D7_11_v3	1293865	1295716	1852	1294260	135	34.8759	3.55119	32.4037	R.all.HAvH3n.2_peak_2170
Pf3D7_08_v3	1365510	1367480	1971	1366206	142	36.554	3.55118	34.0349	R.all.HAvH3n.2_peak_1523
Pf3D7_14_v3	1490666	1491614	949	1491089	117	30.4297	3.53934	28.0945	R.all.HAvH3n.2_peak_3165
Pf3D7_04_v3	69964	70429	466	70259	118	30.6425	3.53696	28.2991	R.all.HAvH3n.2_peak_460
Pf3D7_01_v3	62290	62579	290	62411	145	37.0663	3.53567	34.5327	R.all.HAvH3n.2_peak_18
Pf3D7_05_v3	1107177	1109584	2408	1107924	138	35.3631	3.53295	32.8765	R.all.HAvH3n.2_peak_815
Pf3D7_04_v3	50788	52273	1486	51979	240	59.4818	3.5265	56.5179	R.all.HAvH3n.2_peak_451
Pf3D7_09_v3	1114818	1115941	1124	1115159	129	33.1264	3.52517	30.7061	R.all.HAvH3n.2_peak_1679
Pf3D7_14_v3	3290989	3291219	231	3291131	129	33.1264	3.52517	30.7061	R.all.HAvH3n.2_peak_3393
Pf3D7_05_v3	374386	375594	1209	374905	155	39.2579	3.52226	36.6674	R.all.HAvH3n.2_peak_726
Pf3D7_04_v3	685178	685881	704	685701	120	30.9481	3.52158	28.5962	R.all.HAvH3n.2_peak_563
Pf3D7_03_v3	1055770	1055979	210	1055861	332	81.0896	3.52018	77.9418	R.all.HAvH3n.2_peak_428
Pf3D7_07_v3	409910	411070	1161	410455	142	36.1031	3.51675	33.5956	R.all.HAvH3n.2_peak_1140
Pf3D7_11_v3	584403	585203	801	584882	122	31.3567	3.51577	28.9907	R.all.HAvH3n.2_peak_2080
Pf3D7_10_v3	1438334	1438798	465	1438659	319	77.8572	3.51459	74.7272	R.all.HAvH3n.2_peak_1937
Pf3D7_14_v3	2123620	2125820	2201	2125312	133	33.9318	3.51343	31.4879	R.all.HAvH3n.2_peak_3237
Pf3D7_07_v3	549095	549731	637	549627	188	46.8842	3.511	44.1305	R.all.HAvH3n.2_peak_1171
Pf3D7_13_v3	1044638	1045566	929	1045183	121	31.0653	3.51092	28.7101	R.all.HAvH3n.2_peak_2744
Pf3D7_14_v3	2051827	2052899	1073	2052383	122	31.1771	3.49999	28.8165	R.all.HAvH3n.2_peak_3229
Pf3D7_01_v3	111544	113102	1559	112424	143	36.1077	3.49921	33.6001	R.all.HAvH3n.2_peak_25
Pf3D7_12_v3	558305	559779	1475	559015	130	33.0044	3.49541	30.5876	R.all.HAvH3n.2_peak_2335
Pf3D7_02_v3	707896	709253	1358	708394	123	31.3367	3.49339	28.9715	R.all.HAvH3n.2_peak_227
Pf3D7_02_v3	400370	401381	1012	401080	104	26.8285	3.48879	24.6117	R.all.HAvH3n.2_peak_182
Pf3D7_14_v3	1930515	1931086	572	1930818	104	26.8285	3.48879	24.6117	R.all.HAvH3n.2_peak_3221
Pf3D7_12_v3	2246757	2246915	159	2246822	100	25.863	3.48594	23.6806	R.all.HAvH3n.2_peak_2606
Pf3D7_14_v3	3124365	3125423	1059	3125149	130	32.8807	3.48521	30.4692	R.all.HAvH3n.2_peak_3365
Pf3D7_04_v3	1180092	1180346	255	1180231	103	26.5579	3.4851	24.3504	R.all.HAvH3n.2_peak_651
Pf3D7_08_v3	1047614	1048460	847	1048162	108	27.7256	3.48475	25.4767	R.all.HAvH3n.2_peak_1481
Pf3D7_13_v3	240059	240529	471	240218	131	33.0915	3.48331	30.6721	R.all.HAvH3n.2_peak_2653
Pf3D7_11_v3	285482	285692	211	285604	185	45.5834	3.47609	42.8548	R.all.HAvH3n.2_peak_2045
Pf3D7_08_v3	214184	215958	1775	215043	134	33.6929	3.47531	31.2553	R.all.HAvH3n.2_peak_1372
Pf3D7_10_v3	1639765	1640117	353	1639873	191	46.9626	3.4751	44.2072	R.all.HAvH3n.2_peak_1980
Pf3D7_07_v3	976710	977413	704	977212	166	41.1234	3.47376	38.4911	R.all.HAvH3n.2_peak_1248
Pf3D7_01_v3	613736	613996	261	613868	190	46.6733	3.47186	43.9234	R.all.HAvH3n.2_peak_103
Pf3D7_04_v3	1040402	1041579	1178	1040809	113	28.7359	3.46966	26.4528	R.all.HAvH3n.2_peak_618
Pf3D7_02_v3	308860	309945	1086	309193	132	33.1276	3.46728	30.7071	R.all.HAvH3n.2_peak_164
Pf3D7_08_v3	24264	25080	817	24409	232	56.2068	3.46136	53.2956	R.all.HAvH3n.2_peak_1335
Pf3D7_12_v3	1737756	1738154	399	1737874	145	36.0016	3.45647	33.4965	R.all.HAvH3n.2_peak_2535
Pf3D7_07_v3	265058	267362	2305	265791	257	61.8674	3.45623	58.869	R.all.HAvH3n.2_peak_1115
Pf3D7_13_v3	297204	297989	786	297576	141	35.0172	3.45199	32.5407	R.all.HAvH3n.2_peak_2657
Pf3D7_03_v3	1032988	1033681	694	1033324	99	25.3038	3.45143	23.1424	R.all.HAvH3n.2_peak_419
Pf3D7_11_v3	1320116	1322123	2008	1320595	129	32.2379	3.45137	29.846	R.all.HAvH3n.2_peak_2172
Pf3D7_04_v3	53321	53951	631	53806	237	57.1326	3.45075	54.2056	R.all.HAvH3n.2_peak_453
Pf3D7_06_v3	1061168	1062318	1151	1061893	121	30.355	3.44832	28.022	R.all.HAvH3n.2_peak_994
Pf3D7_13_v3	1628632	1629215	584	1628760	137	34.0328	3.44726	31.5862	R.all.HAvH3n.2_peak_2822
Pf3D7_12_v3	55038	56881	1844	56210	144	35.6248	3.44566	33.1311	R.all.HAvH3n.2_peak_2272
Pf3D7_14_v3	805953	806210	258	806088	128	31.9333	3.44525	29.5496	R.all.HAvH3n.2_peak_3074
Pf3D7_14_v3	667513	668792	1280	668484	117	29.3694	3.44269	27.0657	R.all.HAvH3n.2_peak_3061
Pf3D7_11_v3	931797	932687	891	932387	146	36.03	3.4416	33.5244	R.all.HAvH3n.2_peak_2122
Pf3D7_02_v3	236366	238147	1782	236951	123	30.7268	3.44059	28.3812	R.all.HAvH3n.2_peak_143
Pf3D7_09_v3	729821	731673	1853	730254	122	30.4701	3.43827	28.1339	R.all.HAvH3n.2_peak_1636
Pf3D7_07_v3	357935	358188	254	358068	109	27.4781	3.43804	25.2386	R.all.HAvH3n.2_peak_1126
Pf3D7_13_v3	1332560	1333972	1413	1333528	113	28.3835	3.43667	26.1125	R.all.HAvH3n.2_peak_2780
Pf3D7_05_v3	1336141	1336637	497	1336259	232	55.6063	3.43321	52.7043	R.all.HAvH3n.2_peak_857
Pf3D7_02_v3	797565	798076	512	797818	439	102.631	3.42613	99.4059	R.all.HAvH3n.2_peak_238
Pf3D7_13_v3	121714	122340	627	122143	99	25.0489	3.42448	22.8985	R.all.HAvH3n.2_peak_2640
Pf3D7_01_v3	423612	424956	1345	424157	139	34.1424	3.42032	31.6912	R.all.HAvH3n.2_peak_72
Pf3D7_05_v3	857045	858374	1330	857829	118	29.3156	3.41725	27.0134	R.all.HAvH3n.2_peak_790
Pf3D7_12_v3	1983585	1984255	671	1983828	98	24.7489	3.41691	22.6095	R.all.HAvH3n.2_peak_2571
Pf3D7_14_v3	2825820	2826538	719	2826235	98	24.7489	3.41691	22.6095	R.all.HAvH3n.2_peak_3320
Pf3D7_07_v3	583864	584263	400	584117	125	30.9051	3.4167	28.5544	R.all.HAvH3n.2_peak_1187
Pf3D7_12_v3	1694391	1695019	629	1694587	238	56.5682	3.4145	53.6512	R.all.HAvH3n.2_peak_2509
Pf3D7_06_v3	531217	532623	1407	532279	141	34.498	3.41274	32.037	R.all.HAvH3n.2_peak_934
Pf3D7_07_v3	151574	152391	818	152072	141	34.498	3.41274	32.037	R.all.HAvH3n.2_peak_1105
Pf3D7_07_v3	584929	585374	446	585228	106	26.527	3.4122	24.3205	R.all.HAvH3n.2_peak_1188
Pf3D7_12_v3	2002600	2003615	1016	2003138	131	32.2096	3.41162	29.8185	R.all.HAvH3n.2_peak_2577
Pf3D7_13_v3	73740	74057	318	73828	107	26.7301	3.4098	24.5167	R.all.HAvH3n.2_peak_2634
Pf3D7_06_v3	3644	4155	512	3767	239	56.6867	3.40958	53.7677	R.all.HAvH3n.2_peak_862
Pf3D7_13_v3	2359997	2361117	1121	2360417	115	28.5286	3.40785	26.2532	R.all.HAvH3n.2_peak_2919
Pf3D7_14_v3	1541639	1542357	719	1541874	112	27.8326	3.40652	25.5806	R.all.HAvH3n.2_peak_3176
Pf3D7_07_v3	515343	515799	457	515653	141	34.4123	3.40628	31.9536	R.all.HAvH3n.2_peak_1153
Pf3D7_12_v3	33050	33600	551	33195	297	69.7198	3.40569	66.6484	R.all.HAvH3n.2_peak_2263
Pf3D7_04_v3	54307	55323	1017	54819	328	76.6814	3.40412	73.5581	R.all.HAvH3n.2_peak_454
Pf3D7_14_v3	1334459	1336364	1906	1335853	119	29.3691	3.40181	27.0656	R.all.HAvH3n.2_peak_3143
Pf3D7_06_v3	1140357	1141185	829	1140697	131	32.0758	3.40082	29.6881	R.all.HAvH3n.2_peak_1018
Pf3D7_08_v3	460614	460860	247	460740	100	25.0473	3.40043	22.8968	R.all.HAvH3n.2_peak_1418
Pf3D7_13_v3	476378	477113	736	476925	100	25.0242	3.39803	22.8747	R.all.HAvH3n.2_peak_2678
Pf3D7_07_v3	742684	743198	515	742915	155	37.4276	3.39531	34.8835	R.all.HAvH3n.2_peak_1213
Pf3D7_09_v3	650772	654539	3768	652279	117	28.8308	3.39419	26.5447	R.all.HAvH3n.2_peak_1627
Pf3D7_09_v3	738350	740216	1867	738757	126	30.8504	3.39303	28.5013	R.all.HAvH3n.2_peak_1637
Pf3D7_05_v3	64414	65430	1017	65100	116	28.5598	3.39011	26.2833	R.all.HAvH3n.2_peak_670
Pf3D7_08_v3	1287749	1288909	1161	1287984	112	27.6239	3.38701	25.3783	R.all.HAvH3n.2_peak_1509
Pf3D7_02_v3	306044	306896	853	306783	97	24.1983	3.3824	22.0806	R.all.HAvH3n.2_peak_163
Pf3D7_07_v3	22898	23143	246	23033	97	24.1983	3.3824	22.0806	R.all.HAvH3n.2_peak_1086
Pf3D7_08_v3	1022600	1023502	903	1022881	97	24.1983	3.3824	22.0806	R.all.HAvH3n.2_peak_1476
Pf3D7_14_v3	150089	150615	527	150478	97	24.1983	3.3824	22.0806	R.all.HAvH3n.2_peak_3009
Pf3D7_12_v3	81504	82478	975	81791	111	27.2855	3.37638	25.0522	R.all.HAvH3n.2_peak_2275
Pf3D7_14_v3	2323876	2324614	739	2324250	121	29.4921	3.37315	27.1849	R.all.HAvH3n.2_peak_3262
Pf3D7_10_v3	172788	174220	1433	173113	101	24.9912	3.37133	22.8426	R.all.HAvH3n.2_peak_1762
Pf3D7_05_v3	1101237	1103526	2290	1103036	132	31.9229	3.37052	29.5395	R.all.HAvH3n.2_peak_813
Pf3D7_14_v3	2759860	2760167	308	2760079	119	28.9999	3.36927	26.7086	R.all.HAvH3n.2_peak_3307
Pf3D7_12_v3	2051141	2052768	1628	2052418	129	31.2296	3.36871	28.8675	R.all.HAvH3n.2_peak_2581
Pf3D7_13_v3	2713661	2715407	1747	2714476	118	28.761	3.36793	26.4772	R.all.HAvH3n.2_peak_2963
Pf3D7_13_v3	1657466	1659314	1849	1658812	131	31.6134	3.36364	29.2404	R.all.HAvH3n.2_peak_2829
Pf3D7_06_v3	454634	455639	1006	455077	118	28.7114	3.36353	26.4304	R.all.HAvH3n.2_peak_924
Pf3D7_13_v3	1828394	1829410	1017	1828690	105	25.8074	3.3634	23.6286	R.all.HAvH3n.2_peak_2856
Pf3D7_05_v3	332815	333701	887	333167	113	27.5919	3.36323	25.3474	R.all.HAvH3n.2_peak_716
Pf3D7_06_v3	1368240	1368845	606	1368712	295	68.0666	3.36162	65.0072	R.all.HAvH3n.2_peak_1062
Pf3D7_10_v3	1053382	1055312	1931	1054602	124	30.0185	3.36084	27.6951	R.all.HAvH3n.2_peak_1873
Pf3D7_12_v3	1998008	1999287	1280	1998254	111	27.1153	3.3604	24.8876	R.all.HAvH3n.2_peak_2575
Pf3D7_11_v3	738523	740366	1844	740040	126	30.4261	3.35766	28.0909	R.all.HAvH3n.2_peak_2105
Pf3D7_07_v3	573532	574081	550	573893	171	40.4309	3.35749	37.814	R.all.HAvH3n.2_peak_1184
Pf3D7_10_v3	1323541	1323784	244	1323663	151	35.9782	3.357	33.475	R.all.HAvH3n.2_peak_1908
Pf3D7_03_v3	434454	435033	580	434724	122	29.5265	3.35688	27.2184	R.all.HAvH3n.2_peak_347
Pf3D7_07_v3	980729	981422	694	981002	123	29.7309	3.35534	27.4171	R.all.HAvH3n.2_peak_1251
Pf3D7_04_v3	1159105	1159529	425	1159221	155	36.8382	3.35501	34.3105	R.all.HAvH3n.2_peak_636
Pf3D7_14_v3	828916	830267	1352	829042	142	33.9386	3.35414	31.4944	R.all.HAvH3n.2_peak_3078
Pf3D7_12_v3	1704912	1705139	228	1705014	111	27.0306	3.35247	24.8057	R.all.HAvH3n.2_peak_2516
Pf3D7_06_v3	1382178	1382661	484	1382308	259	59.8361	3.35201	56.8674	R.all.HAvH3n.2_peak_1067
Pf3D7_14_v3	2259994	2261247	1254	2260839	121	29.2384	3.35123	26.9404	R.all.HAvH3n.2_peak_3252
Pf3D7_01_v3	50695	51176	482	51044	192	44.9571	3.34978	42.2416	R.all.HAvH3n.2_peak_17
Pf3D7_02_v3	646152	650001	3850	647562	132	31.6491	3.34875	29.2751	R.all.HAvH3n.2_peak_218
Pf3D7_04_v3	565940	566282	343	566138	189	44.2633	3.34811	41.5629	R.all.HAvH3n.2_peak_548
Pf3D7_03_v3	298593	299722	1130	298730	96	23.6521	3.34788	21.5555	R.all.HAvH3n.2_peak_317
Pf3D7_03_v3	1035022	1035179	158	1035049	96	23.6521	3.34788	21.5555	R.all.HAvH3n.2_peak_421
Pf3D7_04_v3	563877	564024	148	563913	96	23.6521	3.34788	21.5555	R.all.HAvH3n.2_peak_545
Pf3D7_07_v3	20315	20609	295	20456	96	23.6521	3.34788	21.5555	R.all.HAvH3n.2_peak_1082
Pf3D7_11_v3	374086	374681	596	374437	96	23.6521	3.34788	21.5555	R.all.HAvH3n.2_peak_2058
Pf3D7_04_v3	1165228	1165825	598	1165467	200	46.587	3.34225	43.8385	R.all.HAvH3n.2_peak_643
Pf3D7_12_v3	1577754	1579515	1762	1578353	215	49.8898	3.34191	47.0804	R.all.HAvH3n.2_peak_2487
Pf3D7_06_v3	956805	957909	1105	957316	104	25.3492	3.34002	23.1861	R.all.HAvH3n.2_peak_983
Pf3D7_08_v3	1206845	1208031	1187	1207175	114	27.5584	3.33979	25.3164	R.all.HAvH3n.2_peak_1496
Pf3D7_14_v3	3052716	3053307	592	3052948	124	29.7664	3.3396	27.4518	R.all.HAvH3n.2_peak_3352
Pf3D7_06_v3	871372	872191	820	871783	100	24.4482	3.33839	22.3215	R.all.HAvH3n.2_peak_974
Pf3D7_07_v3	588819	589108	290	588924	105	25.5533	3.33834	23.3831	R.all.HAvH3n.2_peak_1193
Pf3D7_04_v3	922831	924681	1851	924175	141	33.4971	3.3378	31.067	R.all.HAvH3n.2_peak_589
Pf3D7_14_v3	383186	383920	735	383480	101	24.6524	3.33666	22.5182	R.all.HAvH3n.2_peak_3029
Pf3D7_06_v3	937093	938311	1219	937656	106	25.7484	3.33581	23.5717	R.all.HAvH3n.2_peak_982
Pf3D7_05_v3	634072	635283	1212	634422	116	27.9392	3.3343	25.6835	R.all.HAvH3n.2_peak_757
Pf3D7_06_v3	1211414	1212077	664	1211770	121	28.9974	3.33047	26.7062	R.all.HAvH3n.2_peak_1033
Pf3D7_10_v3	1420737	1421937	1201	1420898	152	35.8113	3.33002	33.3126	R.all.HAvH3n.2_peak_1929
Pf3D7_12_v3	769710	770123	414	769896	137	32.5024	3.32922	30.1013	R.all.HAvH3n.2_peak_2370
Pf3D7_06_v3	453657	454509	853	454049	117	28.0871	3.32785	25.8268	R.all.HAvH3n.2_peak_923
Pf3D7_12_v3	295143	295823	681	295574	123	29.3741	3.32509	27.0704	R.all.HAvH3n.2_peak_2299
Pf3D7_04_v3	530978	531594	617	531275	127	30.2122	3.32178	27.8833	R.all.HAvH3n.2_peak_532
Pf3D7_03_v3	38956	39134	179	38997	113	27.1347	3.32121	24.9065	R.all.HAvH3n.2_peak_277
Pf3D7_06_v3	704020	704553	534	704205	105	25.369	3.32023	23.2053	R.all.HAvH3n.2_peak_954
Pf3D7_14_v3	420667	421735	1069	420930	113	27.1034	3.31835	24.8762	R.all.HAvH3n.2_peak_3034
Pf3D7_10_v3	651086	652785	1700	652040	165	38.464	3.31695	35.8947	R.all.HAvH3n.2_peak_1824
Pf3D7_11_v3	1721837	1722799	963	1722217	131	31.0162	3.31596	28.6624	R.all.HAvH3n.2_peak_2202
Pf3D7_07_v3	704122	704894	773	704624	130	30.7973	3.31594	28.4495	R.all.HAvH3n.2_peak_1208
Pf3D7_08_v3	416340	418021	1682	417020	117	27.95	3.3157	25.6941	R.all.HAvH3n.2_peak_1401
Pf3D7_08_v3	1273493	1274002	510	1273705	104	25.0975	3.31508	22.9452	R.all.HAvH3n.2_peak_1503
Pf3D7_13_v3	2292687	2294118	1432	2293846	116	27.7164	3.31439	25.4678	R.all.HAvH3n.2_peak_2912
Pf3D7_09_v3	20913	21097	185	20990	99	23.9918	3.31397	21.8834	R.all.HAvH3n.2_peak_1555
Pf3D7_07_v3	585870	586017	148	585945	95	23.1103	3.31337	21.0348	R.all.HAvH3n.2_peak_1189
Pf3D7_12_v3	21512	21658	147	21554	95	23.1103	3.31337	21.0348	R.all.HAvH3n.2_peak_2261
Pf3D7_14_v3	2697719	2698792	1074	2698571	158	36.8713	3.31279	34.3424	R.all.HAvH3n.2_peak_3296
Pf3D7_10_v3	820904	822131	1228	821404	114	27.2248	3.30948	24.9934	R.all.HAvH3n.2_peak_1845
Pf3D7_12_v3	1696610	1696871	262	1696738	323	72.711	3.30919	69.6144	R.all.HAvH3n.2_peak_2511
Pf3D7_14_v3	1424826	1425775	950	1425317	130	30.664	3.30527	28.32	R.all.HAvH3n.2_peak_3154
Pf3D7_10_v3	58387	58783	397	58644	159	36.9121	3.30108	34.3823	R.all.HAvH3n.2_peak_1749
Pf3D7_05_v3	1042388	1043710	1323	1043286	115	27.3465	3.30081	25.1115	R.all.HAvH3n.2_peak_809
Pf3D7_13_v3	1776956	1778304	1349	1777236	104	24.9174	3.29729	22.7718	R.all.HAvH3n.2_peak_2848
Pf3D7_12_v3	527363	527781	419	527471	197	45.0775	3.29669	42.3598	R.all.HAvH3n.2_peak_2330
Pf3D7_10_v3	1437153	1437367	215	1437258	305	68.3994	3.29519	65.3377	R.all.HAvH3n.2_peak_1935
Pf3D7_08_v3	44496	45198	703	44899	415	92.1035	3.29385	88.9109	R.all.HAvH3n.2_peak_1343
Pf3D7_11_v3	1248359	1249862	1504	1248934	124	29.2049	3.29255	26.9077	R.all.HAvH3n.2_peak_2161
Pf3D7_05_v3	653908	655315	1408	654754	119	28.0825	3.28916	25.8224	R.all.HAvH3n.2_peak_760
Pf3D7_13_v3	2005933	2007485	1553	2007182	108	25.6673	3.28594	23.4932	R.all.HAvH3n.2_peak_2882
Pf3D7_07_v3	1339335	1341699	2365	1339915	130	30.4143	3.28534	28.0796	R.all.HAvH3n.2_peak_1302
Pf3D7_08_v3	146739	149668	2930	148201	124	29.1087	3.28453	26.8145	R.all.HAvH3n.2_peak_1361
Pf3D7_02_v3	249005	250588	1584	249588	107	25.4179	3.28276	23.2526	R.all.HAvH3n.2_peak_145
Pf3D7_04_v3	52603	52763	161	52709	98	23.4551	3.28083	21.3674	R.all.HAvH3n.2_peak_452
Pf3D7_11_v3	1976756	1978763	2008	1977880	151	34.8712	3.28011	32.3992	R.all.HAvH3n.2_peak_2235
Pf3D7_08_v3	441422	441615	194	441502	168	38.5081	3.27874	35.938	R.all.HAvH3n.2_peak_1409
Pf3D7_11_v3	630815	632740	1926	631624	124	29.0238	3.27746	26.7321	R.all.HAvH3n.2_peak_2088
Pf3D7_10_v3	238577	240416	1840	239105	120	28.1362	3.27519	25.8744	R.all.HAvH3n.2_peak_1771
Pf3D7_07_v3	401657	401844	188	401785	287	63.9302	3.2737	60.9076	R.all.HAvH3n.2_peak_1138
Pf3D7_14_v3	279121	280081	961	279456	97	23.1691	3.27348	21.0913	R.all.HAvH3n.2_peak_3019
Pf3D7_14_v3	2285890	2286766	877	2286277	112	26.3822	3.27219	24.1822	R.all.HAvH3n.2_peak_3257
Pf3D7_02_v3	33389	33908	520	33488	163	37.325	3.27183	34.7833	R.all.HAvH3n.2_peak_113
Pf3D7_11_v3	2025795	2026542	748	2026376	355	78.2824	3.2676	75.1504	R.all.HAvH3n.2_peak_2240
Pf3D7_12_v3	1621185	1622623	1439	1621988	119	27.8095	3.26554	25.5581	R.all.HAvH3n.2_peak_2495
Pf3D7_14_v3	1571025	1571655	631	1571316	120	28.0049	3.26392	25.7472	R.all.HAvH3n.2_peak_3179
Pf3D7_11_v3	367962	368884	923	368216	135	31.1943	3.26236	28.8333	R.all.HAvH3n.2_peak_2055
Pf3D7_03_v3	750761	751604	844	751012	118	27.5426	3.26095	25.3013	R.all.HAvH3n.2_peak_381
Pf3D7_02_v3	184601	185873	1273	185197	115	26.8848	3.2595	24.6662	R.all.HAvH3n.2_peak_137
Pf3D7_12_v3	907185	907999	815	907666	112	26.2415	3.25932	24.0461	R.all.HAvH3n.2_peak_2397
Pf3D7_11_v3	1801251	1803504	2254	1802975	114	26.6513	3.25773	24.4407	R.all.HAvH3n.2_peak_2210
Pf3D7_13_v3	442514	443117	604	442743	118	27.4709	3.25472	25.2315	R.all.HAvH3n.2_peak_2673
Pf3D7_10_v3	583592	586727	3136	584764	165	37.4812	3.2546	34.9358	R.all.HAvH3n.2_peak_1815
Pf3D7_04_v3	568956	569175	220	569078	157	35.7772	3.25452	33.2794	R.all.HAvH3n.2_peak_551
Pf3D7_04_v3	101440	102128	689	101642	241	53.6253	3.25389	50.7521	R.all.HAvH3n.2_peak_464
Pf3D7_13_v3	105976	106445	470	106402	106	24.8985	3.25351	22.7537	R.all.HAvH3n.2_peak_2638
Pf3D7_09_v3	1418430	1419593	1164	1419228	109	25.5329	3.25301	23.3635	R.all.HAvH3n.2_peak_1709
Pf3D7_04_v3	976612	976821	210	976732	102	24.0294	3.25194	21.9196	R.all.HAvH3n.2_peak_608
Pf3D7_02_v3	922220	922577	358	922332	143	32.7518	3.25131	30.3437	R.all.HAvH3n.2_peak_259
Pf3D7_02_v3	896869	897084	216	896970	245	54.404	3.25083	51.5189	R.all.HAvH3n.2_peak_250
Pf3D7_06_v3	5520	6604	1085	6417	332	72.7239	3.24683	69.6271	R.all.HAvH3n.2_peak_865
Pf3D7_06_v3	35423	35635	213	35552	226	50.2847	3.24672	47.4679	R.all.HAvH3n.2_peak_871
Pf3D7_04_v3	417415	418785	1371	418184	93	22.0402	3.24434	20.0065	R.all.HAvH3n.2_peak_509
Pf3D7_04_v3	730705	731201	497	730823	93	22.0402	3.24434	20.0065	R.all.HAvH3n.2_peak_572
Pf3D7_05_v3	725159	725717	559	725521	93	22.0402	3.24434	20.0065	R.all.HAvH3n.2_peak_774
Pf3D7_08_v3	443401	443796	396	443509	93	22.0402	3.24434	20.0065	R.all.HAvH3n.2_peak_1411
Pf3D7_11_v3	28886	29101	216	28977	103	24.1535	3.24314	22.0392	R.all.HAvH3n.2_peak_2003
Pf3D7_08_v3	462589	462849	261	462718	138	31.5681	3.24233	29.1965	R.all.HAvH3n.2_peak_1421
Pf3D7_04_v3	565385	565768	384	565492	240	53.1463	3.24219	50.2818	R.all.HAvH3n.2_peak_547
Pf3D7_07_v3	1391273	1391583	311	1391396	182	40.8135	3.23826	38.1872	R.all.HAvH3n.2_peak_1311
Pf3D7_13_v3	91417	92629	1213	91892	127	29.1844	3.2381	26.888	R.all.HAvH3n.2_peak_2636
Pf3D7_11_v3	1458304	1460104	1801	1459404	114	26.4096	3.23605	24.2085	R.all.HAvH3n.2_peak_2180
Pf3D7_07_v3	935542	936937	1396	936253	117	27.0156	3.23355	24.7913	R.all.HAvH3n.2_peak_1241
Pf3D7_14_v3	34728	35405	678	35137	234	51.6846	3.23351	48.8437	R.all.HAvH3n.2_peak_2991
Pf3D7_14_v3	974318	975062	745	974624	94	22.1449	3.23275	20.1078	R.all.HAvH3n.2_peak_3096
Pf3D7_12_v3	1514237	1516019	1783	1515083	123	28.2022	3.2268	25.9369	R.all.HAvH3n.2_peak_2484
Pf3D7_10_v3	1391559	1392569	1011	1392098	123	28.1788	3.22486	25.9142	R.all.HAvH3n.2_peak_1921
Pf3D7_12_v3	2205342	2205632	291	2205507	112	25.8393	3.22267	23.6595	R.all.HAvH3n.2_peak_2598
Pf3D7_06_v3	323623	324470	848	323896	113	26.0445	3.22221	23.8561	R.all.HAvH3n.2_peak_907
Pf3D7_11_v3	1950165	1951849	1685	1950474	115	26.4549	3.2213	24.2507	R.all.HAvH3n.2_peak_2225
Pf3D7_12_v3	36443	37195	753	36792	154	34.6081	3.21887	32.1442	R.all.HAvH3n.2_peak_2266
Pf3D7_09_v3	58170	58754	585	58626	199	43.9787	3.21599	41.2839	R.all.HAvH3n.2_peak_1561
Pf3D7_02_v3	290682	291542	861	291269	94	21.9789	3.21497	19.9492	R.all.HAvH3n.2_peak_156
Pf3D7_11_v3	1955519	1958633	3115	1958413	150	33.71	3.21477	31.2719	R.all.HAvH3n.2_peak_2227
Pf3D7_12_v3	1736960	1737154	195	1737025	93	21.7473	3.21263	19.7261	R.all.HAvH3n.2_peak_2533
Pf3D7_13_v3	1379057	1379610	554	1379440	103	23.8324	3.21155	21.7295	R.all.HAvH3n.2_peak_2788
Pf3D7_03_v3	579628	580281	654	579855	92	21.5119	3.20983	19.4988	R.all.HAvH3n.2_peak_361
Pf3D7_04_v3	1059253	1060515	1263	1059374	92	21.5119	3.20983	19.4988	R.all.HAvH3n.2_peak_619
Pf3D7_08_v3	26035	26322	288	26177	92	21.5119	3.20983	19.4988	R.all.HAvH3n.2_peak_1337
Pf3D7_12_v3	2247041	2247202	162	2247180	92	21.5119	3.20983	19.4988	R.all.HAvH3n.2_peak_2607
Pf3D7_14_v3	1407280	1407747	468	1407626	92	21.5119	3.20983	19.4988	R.all.HAvH3n.2_peak_3149
Pf3D7_07_v3	554887	555553	667	555107	171	38.0122	3.2093	35.4534	R.all.HAvH3n.2_peak_1173
Pf3D7_11_v3	2030264	2030580	317	2030372	241	52.5718	3.208	49.7171	R.all.HAvH3n.2_peak_2245
Pf3D7_12_v3	152741	153804	1064	153158	134	30.2293	3.20469	27.8999	R.all.HAvH3n.2_peak_2282
Pf3D7_13_v3	1869408	1870678	1271	1870174	110	25.1877	3.20138	23.032	R.all.HAvH3n.2_peak_2866
Pf3D7_13_v3	221873	222924	1052	222366	108	24.7605	3.2004	22.6207	R.all.HAvH3n.2_peak_2651
Pf3D7_11_v3	1374602	1376416	1815	1375517	125	28.2696	3.19789	26.0022	R.all.HAvH3n.2_peak_2177
Pf3D7_10_v3	1335272	1336289	1018	1335961	103	23.6736	3.19599	21.576	R.all.HAvH3n.2_peak_1911
Pf3D7_09_v3	947328	949458	2131	947991	128	28.8455	3.19409	26.5591	R.all.HAvH3n.2_peak_1663
Pf3D7_12_v3	116663	117382	720	117038	96	22.1557	3.18955	20.1182	R.all.HAvH3n.2_peak_2280
Pf3D7_13_v3	2451590	2453172	1583	2452697	97	22.3613	3.18935	20.3163	R.all.HAvH3n.2_peak_2929
Pf3D7_10_v3	347240	348300	1061	347759	113	25.626	3.18463	23.4534	R.all.HAvH3n.2_peak_1786
Pf3D7_10_v3	973918	974698	781	974282	118	26.6122	3.18054	24.4029	R.all.HAvH3n.2_peak_1862
Pf3D7_02_v3	908187	908593	407	908512	145	32.1392	3.17767	29.7499	R.all.HAvH3n.2_peak_254
Pf3D7_02_v3	183296	183991	696	183729	124	27.7969	3.17618	25.546	R.all.HAvH3n.2_peak_136
Pf3D7_05_v3	56223	56666	444	56446	91	20.9882	3.17531	18.9955	R.all.HAvH3n.2_peak_667
Pf3D7_07_v3	104979	105501	523	105272	91	20.9882	3.17531	18.9955	R.all.HAvH3n.2_peak_1097
Pf3D7_08_v3	830678	831233	556	831005	91	20.9882	3.17531	18.9955	R.all.HAvH3n.2_peak_1461
Pf3D7_11_v3	1749247	1750819	1573	1750095	119	26.7253	3.1726	24.5122	R.all.HAvH3n.2_peak_2204
Pf3D7_04_v3	1031459	1033005	1547	1031906	129	28.7786	3.17243	26.4943	R.all.HAvH3n.2_peak_615
Pf3D7_10_v3	944519	945838	1320	945010	123	27.5435	3.17226	25.3021	R.all.HAvH3n.2_peak_1855
Pf3D7_10_v3	28424	28607	184	28501	160	35.1383	3.17206	32.6588	R.all.HAvH3n.2_peak_1741
Pf3D7_12_v3	417515	419128	1614	418502	111	25.0152	3.1667	22.8659	R.all.HAvH3n.2_peak_2311
Pf3D7_07_v3	1271574	1272300	727	1271881	124	27.6746	3.16618	25.4274	R.all.HAvH3n.2_peak_1286
Pf3D7_07_v3	1047979	1048753	775	1048470	106	23.9761	3.16545	21.8681	R.all.HAvH3n.2_peak_1258
Pf3D7_14_v3	1527124	1528189	1066	1527620	108	24.3799	3.16485	22.2558	R.all.HAvH3n.2_peak_3173
Pf3D7_02_v3	806706	807694	989	807368	108	24.3456	3.16166	22.2228	R.all.HAvH3n.2_peak_241
Pf3D7_03_v3	245849	247175	1327	246773	113	25.3374	3.15884	23.1747	R.all.HAvH3n.2_peak_313
Pf3D7_04_v3	439776	440254	479	439947	106	23.8983	3.15808	21.7931	R.all.HAvH3n.2_peak_512
Pf3D7_12_v3	2071664	2072323	660	2071954	99	22.4586	3.15722	20.4099	R.all.HAvH3n.2_peak_2584
Pf3D7_14_v3	3142743	3144000	1258	3143682	104	23.4792	3.15709	21.3906	R.all.HAvH3n.2_peak_3367
Pf3D7_07_v3	75974	76785	812	76070	171	37.0878	3.15362	34.5538	R.all.HAvH3n.2_peak_1091
Pf3D7_06_v3	731645	731953	309	731735	114	25.4656	3.15212	23.2985	R.all.HAvH3n.2_peak_960
Pf3D7_11_v3	2022209	2022367	159	2022288	112	25.0545	3.15179	22.9037	R.all.HAvH3n.2_peak_2239
Pf3D7_12_v3	30244	30432	189	30359	106	23.8209	3.15075	21.7183	R.all.HAvH3n.2_peak_2262
Pf3D7_07_v3	1156816	1157977	1162	1157222	104	23.4108	3.1505	21.3247	R.all.HAvH3n.2_peak_1274
Pf3D7_14_v3	570798	571348	551	571165	96	21.7635	3.14873	19.7416	R.all.HAvH3n.2_peak_3051
Pf3D7_01_v3	512353	513075	723	512940	122	27.0326	3.14694	24.8076	R.all.HAvH3n.2_peak_83
Pf3D7_13_v3	1789582	1790317	736	1790107	113	25.2035	3.14693	23.0472	R.all.HAvH3n.2_peak_2850
Pf3D7_07_v3	525408	525785	378	525655	199	42.599	3.14423	39.9342	R.all.HAvH3n.2_peak_1158
Pf3D7_10_v3	1427388	1428125	738	1427837	127	27.9832	3.14176	25.7261	R.all.HAvH3n.2_peak_1930
Pf3D7_02_v3	738856	739552	697	738982	90	20.4692	3.1408	18.4969	R.all.HAvH3n.2_peak_231
Pf3D7_04_v3	329224	329658	435	329329	90	20.4692	3.1408	18.4969	R.all.HAvH3n.2_peak_499
Pf3D7_06_v3	897418	897661	244	897543	90	20.4692	3.1408	18.4969	R.all.HAvH3n.2_peak_979
Pf3D7_06_v3	1336727	1336895	169	1336838	90	20.4692	3.1408	18.4969	R.all.HAvH3n.2_peak_1049
Pf3D7_07_v3	568952	569476	525	569331	90	20.4692	3.1408	18.4969	R.all.HAvH3n.2_peak_1179
Pf3D7_11_v3	762191	762745	555	762313	90	20.4692	3.1408	18.4969	R.all.HAvH3n.2_peak_2106
Pf3D7_04_v3	336304	337304	1001	336566	123	27.1584	3.1406	24.9294	R.all.HAvH3n.2_peak_500
Pf3D7_14_v3	2239486	2240162	677	2239682	95	21.4801	3.14038	19.4699	R.all.HAvH3n.2_peak_3249
Pf3D7_04_v3	42566	42815	250	42676	135	29.5499	3.13772	27.2411	R.all.HAvH3n.2_peak_443
Pf3D7_12_v3	2048236	2049335	1100	2048509	109	24.2837	3.13711	22.1629	R.all.HAvH3n.2_peak_2580
Pf3D7_10_v3	1413354	1415098	1745	1414125	123	27.1022	3.13599	24.8751	R.all.HAvH3n.2_peak_1928
Pf3D7_01_v3	29799	30034	236	29926	126	27.7014	3.13542	25.4533	R.all.HAvH3n.2_peak_9
Pf3D7_04_v3	156179	156901	723	156465	146	31.723	3.13424	29.3452	R.all.HAvH3n.2_peak_472
Pf3D7_14_v3	2195306	2198408	3103	2196056	121	26.6741	3.134	24.4626	R.all.HAvH3n.2_peak_3243
Pf3D7_08_v3	1297157	1297736	580	1297638	105	23.415	3.1315	21.3287	R.all.HAvH3n.2_peak_1511
Pf3D7_03_v3	471219	471713	495	471406	128	28.0362	3.12996	25.7774	R.all.HAvH3n.2_peak_355
Pf3D7_04_v3	7291	7631	341	7375	205	43.5278	3.12992	40.8434	R.all.HAvH3n.2_peak_433
Pf3D7_02_v3	905272	905784	513	905609	224	47.3444	3.12987	44.581	R.all.HAvH3n.2_peak_253
Pf3D7_10_v3	48550	48789	240	48673	237	49.9314	3.12881	47.1214	R.all.HAvH3n.2_peak_1748
Pf3D7_08_v3	933177	935581	2405	934712	119	26.1868	3.12696	23.9933	R.all.HAvH3n.2_peak_1468
Pf3D7_14_v3	253938	256235	2298	255227	118	25.9812	3.1266	23.795	R.all.HAvH3n.2_peak_3015
Pf3D7_10_v3	1437968	1438115	148	1438041	97	21.7483	3.12629	19.7271	R.all.HAvH3n.2_peak_1936
Pf3D7_12_v3	1706662	1706975	314	1706857	165	35.4039	3.12493	32.916	R.all.HAvH3n.2_peak_2519
Pf3D7_07_v3	764825	765704	880	765375	106	23.5443	3.12466	21.4533	R.all.HAvH3n.2_peak_1218
Pf3D7_13_v3	1500322	1500991	670	1500673	109	24.1306	3.12307	22.0172	R.all.HAvH3n.2_peak_2801
Pf3D7_14_v3	1533792	1534650	859	1534209	112	24.6715	3.11751	22.5366	R.all.HAvH3n.2_peak_3174
Pf3D7_13_v3	1633824	1634387	564	1634056	92	20.5951	3.11068	18.6183	R.all.HAvH3n.2_peak_2824
Pf3D7_03_v3	748818	750542	1725	749850	111	24.3945	3.11063	22.27	R.all.HAvH3n.2_peak_380
Pf3D7_14_v3	1430113	1431202	1090	1430861	95	21.1727	3.10831	19.1735	R.all.HAvH3n.2_peak_3157
Pf3D7_08_v3	94214	95056	843	94544	92	20.5614	3.10707	18.586	R.all.HAvH3n.2_peak_1353
Pf3D7_12_v3	2235514	2235689	176	2235589	89	19.9548	3.10628	18.003	R.all.HAvH3n.2_peak_2601
Pf3D7_13_v3	2174389	2175394	1006	2175215	89	19.9548	3.10628	18.003	R.all.HAvH3n.2_peak_2899
Pf3D7_09_v3	697112	697840	729	697466	104	22.949	3.10621	20.8809	R.all.HAvH3n.2_peak_1631
Pf3D7_13_v3	2887179	2887667	489	2887546	173	36.6711	3.105	34.1475	R.all.HAvH3n.2_peak_2979
Pf3D7_08_v3	801983	803182	1200	802497	122	26.5046	3.10342	24.2988	R.all.HAvH3n.2_peak_1458
Pf3D7_11_v3	925864	926518	655	926388	98	21.7145	3.10247	19.6943	R.all.HAvH3n.2_peak_2120
Pf3D7_08_v3	101975	102809	835	102555	97	21.5085	3.1018	19.4973	R.all.HAvH3n.2_peak_1356
Pf3D7_07_v3	1241197	1242642	1446	1242061	111	24.2723	3.09965	22.1523	R.all.HAvH3n.2_peak_1282
Pf3D7_03_v3	1019373	1019836	464	1019496	147	31.337	3.09377	28.9718	R.all.HAvH3n.2_peak_418
Pf3D7_05_v3	1071424	1072169	746	1071773	106	23.2102	3.09329	21.1308	R.all.HAvH3n.2_peak_811
Pf3D7_07_v3	343920	344409	490	344248	95	21.0208	3.09252	19.0267	R.all.HAvH3n.2_peak_1123
Pf3D7_11_v3	1157579	1158295	717	1158015	104	22.7986	3.09186	20.7358	R.all.HAvH3n.2_peak_2149
Pf3D7_11_v3	725104	725739	636	725299	120	25.9399	3.08954	23.7551	R.all.HAvH3n.2_peak_2103
Pf3D7_08_v3	1259081	1259284	204	1259201	97	21.3867	3.08939	19.3798	R.all.HAvH3n.2_peak_1501
Pf3D7_02_v3	561677	562120	444	562017	127	27.304	3.08798	25.0703	R.all.HAvH3n.2_peak_199
Pf3D7_05_v3	1111283	1111733	451	1111355	97	21.3572	3.08639	19.3512	R.all.HAvH3n.2_peak_817
Pf3D7_03_v3	306156	307706	1551	306485	105	22.9292	3.08548	20.8618	R.all.HAvH3n.2_peak_321
Pf3D7_12_v3	1735095	1735729	635	1735584	220	45.5648	3.08438	42.8366	R.all.HAvH3n.2_peak_2531
Pf3D7_05_v3	316765	317599	835	317041	101	22.0805	3.07977	20.0457	R.all.HAvH3n.2_peak_713
Pf3D7_09_v3	742849	743609	761	743030	104	22.6485	3.07757	20.5912	R.all.HAvH3n.2_peak_1638
Pf3D7_02_v3	45554	45976	423	45684	301	61.2646	3.07706	58.2744	R.all.HAvH3n.2_peak_115
Pf3D7_07_v3	602399	603365	967	602896	232	47.7298	3.07584	44.959	R.all.HAvH3n.2_peak_1200
Pf3D7_12_v3	1484637	1485873	1237	1485193	118	25.3797	3.07563	23.2156	R.all.HAvH3n.2_peak_2480
Pf3D7_02_v3	860880	861495	616	861152	116	24.9684	3.07406	22.8209	R.all.HAvH3n.2_peak_245
Pf3D7_14_v3	727233	728212	980	727684	108	23.3948	3.07382	21.3092	R.all.HAvH3n.2_peak_3066
Pf3D7_04_v3	213146	213851	706	213631	88	19.4452	3.07177	17.5131	R.all.HAvH3n.2_peak_482
Pf3D7_07_v3	597656	597991	336	597866	88	19.4452	3.07177	17.5131	R.all.HAvH3n.2_peak_1199
Pf3D7_08_v3	45423	45569	147	45479	88	19.4452	3.07177	17.5131	R.all.HAvH3n.2_peak_1344
Pf3D7_13_v3	1632538	1632684	147	1632651	88	19.4452	3.07177	17.5131	R.all.HAvH3n.2_peak_2823
Pf3D7_14_v3	3239260	3239644	385	3239419	88	19.4452	3.07177	17.5131	R.all.HAvH3n.2_peak_3386
Pf3D7_05_v3	1092202	1093104	903	1092680	136	28.8565	3.07139	26.5698	R.all.HAvH3n.2_peak_812
Pf3D7_12_v3	149859	151917	2059	150916	132	28.0349	3.06851	25.7764	R.all.HAvH3n.2_peak_2281
Pf3D7_09_v3	1478471	1478641	171	1478552	129	27.4186	3.06623	25.1811	R.all.HAvH3n.2_peak_1719
Pf3D7_10_v3	1492633	1493876	1244	1492982	105	22.7157	3.06537	20.656	R.all.HAvH3n.2_peak_1945
Pf3D7_03_v3	108139	109072	934	108612	106	22.9111	3.06534	20.8444	R.all.HAvH3n.2_peak_287
Pf3D7_14_v3	3012028	3014701	2674	3012973	120	25.6289	3.06371	23.4561	R.all.HAvH3n.2_peak_3347
Pf3D7_06_v3	295491	296606	1116	296277	111	23.8658	3.06327	21.7616	R.all.HAvH3n.2_peak_906
Pf3D7_08_v3	1383650	1383841	192	1383712	90	19.7116	3.05801	17.7703	R.all.HAvH3n.2_peak_1529
Pf3D7_13_v3	2663411	2664241	831	2663803	117	24.9522	3.05601	22.8054	R.all.HAvH3n.2_peak_2955
Pf3D7_13_v3	409824	410506	683	410120	100	21.642	3.05599	19.6244	R.all.HAvH3n.2_peak_2667
Pf3D7_07_v3	533904	534227	324	533972	173	35.7905	3.05344	33.2923	R.all.HAvH3n.2_peak_1164
Pf3D7_14_v3	753640	756356	2717	755480	117	24.8787	3.04978	22.7345	R.all.HAvH3n.2_peak_3070
Pf3D7_03_v3	104702	105186	485	104838	110	23.5124	3.04907	21.4227	R.all.HAvH3n.2_peak_286
Pf3D7_13_v3	40363	40667	305	40521	103	22.1455	3.04826	20.1083	R.all.HAvH3n.2_peak_2622
Pf3D7_14_v3	1421996	1423937	1942	1423442	117	24.8324	3.04586	22.69	R.all.HAvH3n.2_peak_3152
Pf3D7_07_v3	533464	533749	286	533608	278	55.9153	3.04582	53.0082	R.all.HAvH3n.2_peak_1163
Pf3D7_07_v3	1273886	1276227	2342	1274627	123	25.9657	3.04358	23.7799	R.all.HAvH3n.2_peak_1289
Pf3D7_11_v3	45862	46139	278	46054	105	22.4835	3.04357	20.4341	R.all.HAvH3n.2_peak_2014
Pf3D7_03_v3	845762	847155	1394	846709	120	25.3491	3.04057	23.1861	R.all.HAvH3n.2_peak_396
Pf3D7_01_v3	45565	45713	149	45647	87	18.9404	3.03725	17.0283	R.all.HAvH3n.2_peak_15
Pf3D7_06_v3	1307989	1308141	153	1308046	87	18.9404	3.03725	17.0283	R.all.HAvH3n.2_peak_1045
Pf3D7_09_v3	1406199	1406949	751	1406463	87	18.9404	3.03725	17.0283	R.all.HAvH3n.2_peak_1707
Pf3D7_14_v3	3179583	3180418	836	3180063	87	18.9404	3.03725	17.0283	R.all.HAvH3n.2_peak_3376
Pf3D7_03_v3	1034023	1034916	894	1034425	212	42.9872	3.03621	40.3147	R.all.HAvH3n.2_peak_420
Pf3D7_11_v3	1697798	1699151	1354	1698652	108	22.9608	3.03415	20.8924	R.all.HAvH3n.2_peak_2200
Pf3D7_03_v3	849138	851526	2389	850462	125	26.2311	3.03395	24.0361	R.all.HAvH3n.2_peak_398
Pf3D7_14_v3	2861055	2861793	739	2861486	102	21.7926	3.03297	19.7697	R.all.HAvH3n.2_peak_3326
Pf3D7_10_v3	1616384	1616586	203	1616505	113	23.9099	3.03293	21.8042	R.all.HAvH3n.2_peak_1978
Pf3D7_14_v3	2498711	2499779	1069	2498886	125	26.2161	3.03277	24.0216	R.all.HAvH3n.2_peak_3277
Pf3D7_10_v3	1399284	1401842	2559	1400539	134	27.9347	3.03191	25.6792	R.all.HAvH3n.2_peak_1923
Pf3D7_11_v3	1360124	1361321	1198	1360360	111	23.5097	3.03158	21.4201	R.all.HAvH3n.2_peak_2175
Pf3D7_14_v3	2760300	2760461	162	2760368	139	28.8889	3.03147	26.6012	R.all.HAvH3n.2_peak_3308
Pf3D7_07_v3	586954	587263	310	587165	95	20.4243	3.03093	18.4556	R.all.HAvH3n.2_peak_1191
Pf3D7_06_v3	1377543	1377799	257	1377660	209	42.3019	3.03092	39.6442	R.all.HAvH3n.2_peak_1064
Pf3D7_14_v3	3153653	3154772	1120	3154068	115	24.2483	3.02896	22.1288	R.all.HAvH3n.2_peak_3370
Pf3D7_04_v3	1081317	1081566	250	1081443	88	19.055	3.02858	17.1385	R.all.HAvH3n.2_peak_620
Pf3D7_05_v3	247924	248511	588	248406	98	20.9764	3.0284	18.9861	R.all.HAvH3n.2_peak_702
Pf3D7_06_v3	22042	22582	541	22172	192	38.9643	3.02668	36.382	R.all.HAvH3n.2_peak_870
Pf3D7_12_v3	244315	245645	1331	244995	100	21.3391	3.02627	19.3338	R.all.HAvH3n.2_peak_2292
Pf3D7_05_v3	575015	575554	540	575232	91	19.6	3.02514	17.6626	R.all.HAvH3n.2_peak_747
Pf3D7_06_v3	139487	140531	1045	140434	88	19.018	3.0245	17.1029	R.all.HAvH3n.2_peak_884
Pf3D7_03_v3	40738	41032	295	40881	131	27.2464	3.02343	25.0145	R.all.HAvH3n.2_peak_279
Pf3D7_10_v3	107479	108327	849	107596	165	33.7188	3.02176	31.2805	R.all.HAvH3n.2_peak_1756
Pf3D7_13_v3	530107	531005	899	530806	107	22.6029	3.01897	20.5472	R.all.HAvH3n.2_peak_2689
Pf3D7_05_v3	999166	1001883	2718	1000318	110	23.1629	3.01776	21.0853	R.all.HAvH3n.2_peak_803
Pf3D7_11_v3	151464	151720	257	151609	87	18.761	3.01725	16.857	R.all.HAvH3n.2_peak_2026
Pf3D7_11_v3	507001	507645	645	507314	125	26.0142	3.01677	23.8268	R.all.HAvH3n.2_peak_2067
Pf3D7_04_v3	1157351	1157800	450	1157472	170	34.5296	3.0133	32.0677	R.all.HAvH3n.2_peak_635
Pf3D7_09_v3	913355	914464	1110	914120	112	23.4866	3.01265	21.3978	R.all.HAvH3n.2_peak_1659
Pf3D7_14_v3	1196876	1197475	600	1197238	101	21.3888	3.0125	19.3818	R.all.HAvH3n.2_peak_3126
Pf3D7_13_v3	1239445	1240870	1426	1240446	107	22.5071	3.01019	20.4568	R.all.HAvH3n.2_peak_2767
Pf3D7_10_v3	1679124	1679570	447	1679236	321	63.0744	3.00999	60.0603	R.all.HAvH3n.2_peak_1988
Pf3D7_12_v3	2151328	2151879	552	2151651	99	20.9704	3.00885	18.9803	R.all.HAvH3n.2_peak_2594
Pf3D7_11_v3	1952262	1954967	2706	1954832	191	38.4047	3.00728	35.837	R.all.HAvH3n.2_peak_2226
Pf3D7_05_v3	1013515	1014526	1012	1014148	89	19.0415	3.00614	17.1254	R.all.HAvH3n.2_peak_804
Pf3D7_03_v3	123832	124038	207	123921	98	20.7505	3.00591	18.7681	R.all.HAvH3n.2_peak_291
Pf3D7_05_v3	1340982	1342912	1931	1341582	128	26.4151	3.00354	24.2139	R.all.HAvH3n.2_peak_860
Pf3D7_05_v3	963246	964072	827	963686	235	46.6299	3.00291	43.8807	R.all.HAvH3n.2_peak_800
Pf3D7_11_v3	2029717	2029863	147	2029737	86	18.4404	3.00274	16.5481	R.all.HAvH3n.2_peak_2244
Pf3D7_13_v3	35866	36306	441	36193	86	18.4404	3.00274	16.5481	R.all.HAvH3n.2_peak_2616
Pf3D7_13_v3	1549162	1549590	429	1549290	86	18.4404	3.00274	16.5481	R.all.HAvH3n.2_peak_2807
Pf3D7_08_v3	703539	704662	1124	704107	99	20.9066	3.00257	18.9188	R.all.HAvH3n.2_peak_1448
Pf3D7_14_v3	1893239	1894784	1546	1893710	118	24.5042	3.00221	22.3753	R.all.HAvH3n.2_peak_3216
Pf3D7_01_v3	476317	478233	1917	478068	167	33.7732	3.00215	31.3334	R.all.HAvH3n.2_peak_75
Pf3D7_14_v3	2281	3053	773	2932	259	51.1137	3.00115	48.2827	R.all.HAvH3n.2_peak_2986
Pf3D7_12_v3	1615722	1616667	946	1616024	108	22.592	3.00063	20.5367	R.all.HAvH3n.2_peak_2494
Pf3D7_01_v3	388391	388991	601	388727	87	18.6097	3.00044	16.7109	R.all.HAvH3n.2_peak_66
Pf3D7_05_v3	1333652	1334049	398	1333903	228	45.1991	2.99807	42.4781	R.all.HAvH3n.2_peak_853
Pf3D7_06_v3	685948	686926	979	686339	110	22.9298	2.99699	20.8624	R.all.HAvH3n.2_peak_952
Pf3D7_08_v3	86548	87877	1330	87408	120	24.7722	2.99312	22.6319	R.all.HAvH3n.2_peak_1352
Pf3D7_09_v3	163211	164315	1105	163558	101	21.1745	2.99181	19.1752	R.all.HAvH3n.2_peak_1578
Pf3D7_04_v3	275221	276194	974	275832	104	21.7141	2.98935	19.694	R.all.HAvH3n.2_peak_492
Pf3D7_14_v3	297712	298762	1051	298304	113	23.4052	2.98904	21.3193	R.all.HAvH3n.2_peak_3023
Pf3D7_06_v3	730056	730212	157	730116	128	26.2017	2.98709	24.0078	R.all.HAvH3n.2_peak_959
Pf3D7_06_v3	791489	792372	884	791832	135	27.5125	2.98681	25.272	R.all.HAvH3n.2_peak_965
Pf3D7_04_v3	410024	410703	680	410491	95	19.9886	2.98632	18.0353	R.all.HAvH3n.2_peak_507
Pf3D7_12_v3	1722293	1722439	147	1722313	86	18.278	2.98454	16.3936	R.all.HAvH3n.2_peak_2525
Pf3D7_13_v3	2490472	2491845	1374	2491079	114	23.5395	2.98441	21.4486	R.all.HAvH3n.2_peak_2934
Pf3D7_08_v3	168074	169136	1063	168454	118	24.2902	2.9844	22.1693	R.all.HAvH3n.2_peak_1364
Pf3D7_10_v3	1609741	1610271	531	1609948	270	52.7336	2.98417	49.8763	R.all.HAvH3n.2_peak_1976
Pf3D7_12_v3	1478363	1479149	787	1479018	103	21.4579	2.98293	19.4486	R.all.HAvH3n.2_peak_2478
Pf3D7_13_v3	1162967	1164247	1281	1163484	116	23.8794	2.9814	21.7747	R.all.HAvH3n.2_peak_2753
Pf3D7_06_v3	598499	598887	389	598591	95	19.9169	2.97902	17.9682	R.all.HAvH3n.2_peak_944
Pf3D7_01_v3	45931	46312	382	46028	122	24.97	2.97868	22.8224	R.all.HAvH3n.2_peak_16
Pf3D7_03_v3	590454	592511	2058	592300	122	24.97	2.97868	22.8224	R.all.HAvH3n.2_peak_364
Pf3D7_14_v3	1452707	1453392	686	1453154	97	20.2687	2.9767	18.3053	R.all.HAvH3n.2_peak_3159
Pf3D7_04_v3	938234	938475	242	938363	201	39.6799	2.97643	37.0806	R.all.HAvH3n.2_peak_597
Pf3D7_14_v3	2245002	2245493	492	2245347	101	21.009	2.97588	19.0153	R.all.HAvH3n.2_peak_3251
Pf3D7_11_v3	1165200	1166150	951	1165711	111	22.8757	2.97556	20.8101	R.all.HAvH3n.2_peak_2151
Pf3D7_12_v3	296251	297630	1380	297202	107	22.1104	2.97397	20.0742	R.all.HAvH3n.2_peak_2300
Pf3D7_14_v3	2287168	2287862	695	2287672	105	21.7334	2.97366	19.7127	R.all.HAvH3n.2_peak_3258
Pf3D7_13_v3	39469	39850	382	39716	156	31.2388	2.97316	28.8765	R.all.HAvH3n.2_peak_2621
Pf3D7_13_v3	1724844	1725957	1114	1725467	113	23.1923	2.97062	21.1135	R.all.HAvH3n.2_peak_2843
Pf3D7_14_v3	1902993	1903934	942	1903350	94	19.6395	2.96978	17.7007	R.all.HAvH3n.2_peak_3217
Pf3D7_02_v3	366474	367323	850	367101	115	23.54	2.96848	21.449	R.all.HAvH3n.2_peak_175
Pf3D7_04_v3	550010	550156	147	550038	85	17.9454	2.96823	16.0726	R.all.HAvH3n.2_peak_538
Pf3D7_04_v3	1163440	1163586	147	1163559	85	17.9454	2.96823	16.0726	R.all.HAvH3n.2_peak_640
Pf3D7_05_v3	439157	439648	492	439470	85	17.9454	2.96823	16.0726	R.all.HAvH3n.2_peak_735
Pf3D7_13_v3	57639	57792	154	57783	85	17.9454	2.96823	16.0726	R.all.HAvH3n.2_peak_2631
Pf3D7_13_v3	1413473	1413748	276	1413611	85	17.9454	2.96823	16.0726	R.all.HAvH3n.2_peak_2792
Pf3D7_05_v3	242255	242848	594	242490	107	22.0344	2.96706	20.0026	R.all.HAvH3n.2_peak_701
Pf3D7_06_v3	1079468	1080178	711	1079984	94	19.5684	2.96248	17.632	R.all.HAvH3n.2_peak_997
Pf3D7_03_v3	115733	116480	748	116274	88	18.4373	2.96082	16.547	R.all.HAvH3n.2_peak_289
Pf3D7_10_v3	1433527	1434352	826	1434216	139	27.8956	2.9607	25.6414	R.all.HAvH3n.2_peak_1933
Pf3D7_04_v3	28751	28952	202	28855	100	20.6614	2.96033	18.6822	R.all.HAvH3n.2_peak_434
Pf3D7_10_v3	1488013	1489364	1352	1488439	96	19.9092	2.95936	17.9609	R.all.HAvH3n.2_peak_1944
Pf3D7_14_v3	1083183	1084035	853	1083691	110	22.5055	2.95933	20.4551	R.all.HAvH3n.2_peak_3111
Pf3D7_11_v3	150119	150711	593	150599	98	20.2782	2.95915	18.3146	R.all.HAvH3n.2_peak_2025
Pf3D7_03_v3	589165	589911	747	589602	127	25.6371	2.95794	23.4641	R.all.HAvH3n.2_peak_363
Pf3D7_14_v3	3152214	3153364	1151	3152551	91	18.9508	2.95616	17.038	R.all.HAvH3n.2_peak_3369
Pf3D7_10_v3	381524	382391	868	382212	97	20.0443	2.95433	18.0892	R.all.HAvH3n.2_peak_1795
Pf3D7_14_v3	2241551	2242887	1337	2241900	97	20.0443	2.95433	18.0892	R.all.HAvH3n.2_peak_3250
Pf3D7_05_v3	1258813	1259511	699	1259118	113	23.0009	2.9541	20.9311	R.all.HAvH3n.2_peak_839
Pf3D7_10_v3	1004475	1005209	735	1004612	123	24.8242	2.95217	22.6821	R.all.HAvH3n.2_peak_1865
Pf3D7_11_v3	1973225	1973396	172	1973302	116	23.5274	2.95175	21.437	R.all.HAvH3n.2_peak_2233
Pf3D7_02_v3	277564	278393	830	277830	100	20.5205	2.94671	18.5463	R.all.HAvH3n.2_peak_153
Pf3D7_03_v3	435139	435433	295	435251	103	21.0671	2.94612	19.0715	R.all.HAvH3n.2_peak_348
Pf3D7_13_v3	979251	980143	893	979878	103	21.0671	2.94612	19.0715	R.all.HAvH3n.2_peak_2737
Pf3D7_02_v3	514040	514720	681	514520	106	21.6136	2.94557	19.5969	R.all.HAvH3n.2_peak_192
Pf3D7_01_v3	530245	531173	929	530757	119	24.0036	2.9454	21.8946	R.all.HAvH3n.2_peak_88
Pf3D7_07_v3	562862	563884	1023	563077	215	41.5763	2.94333	38.9336	R.all.HAvH3n.2_peak_1178
Pf3D7_14_v3	832361	832986	626	832785	103	20.9972	2.93956	19.004	R.all.HAvH3n.2_peak_3079
Pf3D7_02_v3	890530	890721	192	890616	173	33.8184	2.93955	31.3774	R.all.HAvH3n.2_peak_247
Pf3D7_12_v3	1257462	1257867	406	1257604	90	18.6037	2.93892	16.7053	R.all.HAvH3n.2_peak_2446
Pf3D7_12_v3	1943421	1944174	754	1943854	99	20.2484	2.93815	18.2859	R.all.HAvH3n.2_peak_2564
Pf3D7_14_v3	732031	733094	1064	732594	113	22.7724	2.93444	20.7107	R.all.HAvH3n.2_peak_3068
Pf3D7_02_v3	423068	423830	763	423262	84	17.4553	2.93371	15.6024	R.all.HAvH3n.2_peak_185
Pf3D7_06_v3	754364	754804	441	754515	84	17.4553	2.93371	15.6024	R.all.HAvH3n.2_peak_962
Pf3D7_13_v3	1214939	1215698	760	1215113	84	17.4553	2.93371	15.6024	R.all.HAvH3n.2_peak_2759
Pf3D7_14_v3	2973017	2973904	888	2973335	94	19.2866	2.93363	17.362	R.all.HAvH3n.2_peak_3340
Pf3D7_08_v3	1441539	1442063	525	1441920	158	30.957	2.93222	28.6048	R.all.HAvH3n.2_peak_1543
Pf3D7_14_v3	3106899	3109810	2912	3107929	107	21.6431	2.93158	19.6254	R.all.HAvH3n.2_peak_3360
Pf3D7_12_v3	484755	485863	1109	485159	97	19.8041	2.93048	17.8597	R.all.HAvH3n.2_peak_2323
Pf3D7_02_v3	381152	382098	947	381450	95	19.4224	2.92885	17.493	R.all.HAvH3n.2_peak_180
Pf3D7_10_v3	106666	107074	409	106998	98	19.9696	2.92878	18.0172	R.all.HAvH3n.2_peak_1755
Pf3D7_11_v3	637434	638459	1026	637781	104	21.0634	2.92866	19.068	R.all.HAvH3n.2_peak_2090
Pf3D7_06_v3	551298	551575	278	551443	103	20.858	2.92651	18.8718	R.all.HAvH3n.2_peak_936
Pf3D7_05_v3	239769	241862	2094	240727	93	19.0221	2.92524	17.1067	R.all.HAvH3n.2_peak_700
Pf3D7_10_v3	48101	48291	191	48193	162	31.5701	2.92517	29.1985	R.all.HAvH3n.2_peak_1747
Pf3D7_08_v3	98078	98894	817	98514	86	17.7306	2.92359	15.8678	R.all.HAvH3n.2_peak_1355
Pf3D7_14_v3	39940	40445	506	40304	107	21.5515	2.92331	19.537	R.all.HAvH3n.2_peak_2993
Pf3D7_14_v3	2017601	2018361	761	2018068	97	19.7305	2.92319	17.7887	R.all.HAvH3n.2_peak_3227
Pf3D7_13_v3	2890888	2891693	806	2891557	272	51.4369	2.92246	48.6	R.all.HAvH3n.2_peak_2981
Pf3D7_10_v3	1181013	1181282	270	1181164	89	18.2579	2.9215	16.3741	R.all.HAvH3n.2_peak_1887
Pf3D7_13_v3	426193	426537	345	426370	87	17.8463	2.9163	15.9794	R.all.HAvH3n.2_peak_2670
Pf3D7_13_v3	2419604	2420637	1034	2420188	101	20.3676	2.91452	18.401	R.all.HAvH3n.2_peak_2923
Pf3D7_03_v3	1041153	1041380	228	1041276	253	47.7696	2.91334	44.998	R.all.HAvH3n.2_peak_424
Pf3D7_07_v3	514576	515048	473	514715	151	29.3897	2.91327	27.0856	R.all.HAvH3n.2_peak_1152
Pf3D7_13_v3	711963	712465	503	712209	85	17.4508	2.91268	15.6	R.all.HAvH3n.2_peak_2704
Pf3D7_11_v3	42289	42446	158	42388	122	24.1361	2.91196	22.0225	R.all.HAvH3n.2_peak_2012
Pf3D7_09_v3	1500933	1501394	462	1501052	251	47.3623	2.91146	44.5984	R.all.HAvH3n.2_peak_1727
Pf3D7_13_v3	691524	692158	635	691923	102	20.5144	2.91129	18.5406	R.all.HAvH3n.2_peak_2700
Pf3D7_12_v3	34778	35009	232	34891	171	32.9344	2.90963	30.5195	R.all.HAvH3n.2_peak_2264
Pf3D7_12_v3	62400	64045	1646	62923	118	23.3766	2.90892	21.2918	R.all.HAvH3n.2_peak_2273
Pf3D7_07_v3	359419	359831	413	359721	111	22.0866	2.90656	20.0517	R.all.HAvH3n.2_peak_1128
Pf3D7_11_v3	937439	938025	587	937669	101	20.2664	2.9049	18.3032	R.all.HAvH3n.2_peak_2123
Pf3D7_14_v3	688644	689306	663	688972	102	20.4457	2.90482	18.4764	R.all.HAvH3n.2_peak_3063
Pf3D7_08_v3	717358	719482	2125	718025	110	21.8816	2.90438	19.8557	R.all.HAvH3n.2_peak_1450
Pf3D7_12_v3	579829	581272	1444	580262	99	19.8984	2.90417	17.9507	R.all.HAvH3n.2_peak_2339
Pf3D7_06_v3	272995	273198	204	273130	94	18.9855	2.90296	17.0716	R.all.HAvH3n.2_peak_901
Pf3D7_06_v3	1406496	1406757	262	1406677	207	39.2699	2.90294	36.6791	R.all.HAvH3n.2_peak_1069
Pf3D7_05_v3	935441	936307	867	935859	101	20.2404	2.90243	18.2783	R.all.HAvH3n.2_peak_792
Pf3D7_10_v3	1257422	1258409	988	1257810	111	22.0183	2.90062	19.9875	R.all.HAvH3n.2_peak_1903
Pf3D7_06_v3	1306407	1306555	149	1306504	83	16.9702	2.8992	15.1371	R.all.HAvH3n.2_peak_1044
Pf3D7_07_v3	931503	931950	448	931662	83	16.9702	2.8992	15.1371	R.all.HAvH3n.2_peak_1240
Pf3D7_08_v3	1037169	1037666	498	1037355	83	16.9702	2.8992	15.1371	R.all.HAvH3n.2_peak_1479
Pf3D7_09_v3	1129467	1129886	420	1129594	83	16.9702	2.8992	15.1371	R.all.HAvH3n.2_peak_1681
Pf3D7_09_v3	1498892	1499159	268	1498985	83	16.9702	2.8992	15.1371	R.all.HAvH3n.2_peak_1725
Pf3D7_12_v3	884536	886022	1487	885884	83	16.9702	2.8992	15.1371	R.all.HAvH3n.2_peak_2396
Pf3D7_12_v3	2245354	2245500	147	2245396	83	16.9702	2.8992	15.1371	R.all.HAvH3n.2_peak_2604
Pf3D7_13_v3	1826366	1826863	498	1826500	83	16.9702	2.8992	15.1371	R.all.HAvH3n.2_peak_2854
Pf3D7_04_v3	603361	604119	759	603874	241	45.2603	2.89892	42.5381	R.all.HAvH3n.2_peak_553
Pf3D7_11_v3	34649	34827	179	34771	116	22.839	2.89417	20.775	R.all.HAvH3n.2_peak_2005
Pf3D7_04_v3	736524	737692	1169	736908	139	26.9369	2.89315	24.7168	R.all.HAvH3n.2_peak_573
Pf3D7_14_v3	1410146	1410924	779	1410586	92	18.5292	2.893	16.6336	R.all.HAvH3n.2_peak_3150
Pf3D7_05_v3	1308738	1309884	1147	1309666	102	20.309	2.89195	18.3445	R.all.HAvH3n.2_peak_849
Pf3D7_03_v3	482444	483090	647	482816	89	17.9812	2.89189	16.1073	R.all.HAvH3n.2_peak_357
Pf3D7_03_v3	91415	92497	1083	91750	100	19.9384	2.89074	17.989	R.all.HAvH3n.2_peak_283
Pf3D7_13_v3	223326	224084	759	223623	106	21.0017	2.88989	19.0083	R.all.HAvH3n.2_peak_2652
Pf3D7_06_v3	1116514	1117434	921	1116928	102	20.2829	2.8895	18.3191	R.all.HAvH3n.2_peak_1007
Pf3D7_02_v3	187323	187757	435	187440	92	18.4796	2.88787	16.5857	R.all.HAvH3n.2_peak_138
Pf3D7_03_v3	403757	405464	1708	404768	100	19.8986	2.88693	17.9508	R.all.HAvH3n.2_peak_342
Pf3D7_14_v3	2138564	2139426	863	2139172	115	22.5665	2.88633	20.5142	R.all.HAvH3n.2_peak_3240
Pf3D7_12_v3	1460444	1460863	420	1460700	86	17.3645	2.88316	15.5169	R.all.HAvH3n.2_peak_2476
Pf3D7_11_v3	1501270	1502164	895	1501762	116	22.7037	2.88293	20.6446	R.all.HAvH3n.2_peak_2183
Pf3D7_11_v3	67214	67509	296	67318	177	33.4896	2.88049	31.0596	R.all.HAvH3n.2_peak_2016
Pf3D7_14_v3	2493980	2494526	547	2494445	89	17.8569	2.87864	15.9895	R.all.HAvH3n.2_peak_3275
Pf3D7_04_v3	661900	662487	588	662299	89	17.8445	2.87731	15.9776	R.all.HAvH3n.2_peak_560
Pf3D7_09_v3	1502951	1503193	243	1503058	165	31.3091	2.87722	28.9445	R.all.HAvH3n.2_peak_1729
Pf3D7_10_v3	1211686	1212283	598	1212041	96	19.0792	2.87645	17.162	R.all.HAvH3n.2_peak_1894
Pf3D7_10_v3	1181764	1182422	659	1182271	91	18.1872	2.876	16.3061	R.all.HAvH3n.2_peak_1888
Pf3D7_13_v3	2216589	2217456	868	2217137	108	21.2002	2.87578	19.2	R.all.HAvH3n.2_peak_2904
Pf3D7_04_v3	1129743	1130104	362	1129835	88	17.6494	2.87544	15.7893	R.all.HAvH3n.2_peak_632
Pf3D7_07_v3	574263	574684	422	574393	127	24.5512	2.8747	22.4207	R.all.HAvH3n.2_peak_1185
Pf3D7_05_v3	552227	552574	348	552487	100	19.763	2.87398	17.8201	R.all.HAvH3n.2_peak_742
Pf3D7_13_v3	1148437	1149009	573	1148569	146	27.8743	2.8723	25.6209	R.all.HAvH3n.2_peak_2751
Pf3D7_10_v3	303991	304474	484	304351	121	23.4507	2.8716	21.3633	R.all.HAvH3n.2_peak_1780
Pf3D7_04_v3	500717	501374	658	501189	142	27.1485	2.87094	24.9198	R.all.HAvH3n.2_peak_528
Pf3D7_09_v3	1327549	1328672	1124	1328084	116	22.5553	2.8706	20.5034	R.all.HAvH3n.2_peak_1698
Pf3D7_14_v3	1576170	1576619	450	1576541	84	16.885	2.86936	15.0568	R.all.HAvH3n.2_peak_3181
Pf3D7_10_v3	1384110	1385602	1493	1384785	102	20.064	2.86898	18.1082	R.all.HAvH3n.2_peak_1919
Pf3D7_07_v3	1191371	1192017	647	1191762	88	17.5874	2.86878	15.7296	R.all.HAvH3n.2_peak_1278
Pf3D7_13_v3	1909071	1909645	575	1909529	93	18.4623	2.86783	16.5691	R.all.HAvH3n.2_peak_2874
Pf3D7_12_v3	773308	773891	584	773742	204	37.9971	2.86738	35.4385	R.all.HAvH3n.2_peak_2373
Pf3D7_08_v3	1307330	1307664	335	1307395	83	16.6794	2.86612	14.8588	R.all.HAvH3n.2_peak_1513
Pf3D7_11_v3	1271226	1271865	640	1271617	90	17.9141	2.86593	16.0447	R.all.HAvH3n.2_peak_2165
Pf3D7_07_v3	814841	816773	1933	815813	108	21.0785	2.86498	19.0825	R.all.HAvH3n.2_peak_1228
Pf3D7_06_v3	223576	224164	589	223854	82	16.4902	2.86468	14.6767	R.all.HAvH3n.2_peak_894
Pf3D7_07_v3	1085738	1085953	216	1085812	82	16.4902	2.86468	14.6767	R.all.HAvH3n.2_peak_1263
Pf3D7_04_v3	446203	447142	940	446551	113	21.9555	2.86467	19.9267	R.all.HAvH3n.2_peak_513
Pf3D7_04_v3	936708	936880	173	936777	87	17.3657	2.86391	15.5181	R.all.HAvH3n.2_peak_595
Pf3D7_13_v3	497582	497996	415	497885	84	16.8171	2.86175	14.9913	R.all.HAvH3n.2_peak_2681
Pf3D7_08_v3	1169449	1170169	721	1169829	100	19.6243	2.86075	17.6862	R.all.HAvH3n.2_peak_1490
Pf3D7_13_v3	1287934	1289169	1236	1288431	93	18.3879	2.86024	16.4995	R.all.HAvH3n.2_peak_2772
Pf3D7_12_v3	429958	430234	277	430105	111	21.5463	2.85974	19.532	R.all.HAvH3n.2_peak_2313
Pf3D7_14_v3	401297	401949	653	401770	111	21.5463	2.85974	19.532	R.all.HAvH3n.2_peak_3033
Pf3D7_11_v3	1228504	1229687	1184	1229402	105	20.4876	2.8593	18.5146	R.all.HAvH3n.2_peak_2157
Pf3D7_06_v3	218197	218821	625	218465	90	17.8453	2.85869	15.9784	R.all.HAvH3n.2_peak_893
Pf3D7_07_v3	20875	21188	314	21091	109	21.1371	2.85465	19.139	R.all.HAvH3n.2_peak_1083
Pf3D7_03_v3	612909	613335	427	613169	84	16.7495	2.85417	14.9262	R.all.HAvH3n.2_peak_365
Pf3D7_05_v3	1166871	1167560	690	1167232	102	19.9043	2.85404	17.9561	R.all.HAvH3n.2_peak_828
Pf3D7_02_v3	265166	265609	444	265464	122	23.3964	2.85336	21.3108	R.all.HAvH3n.2_peak_148
Pf3D7_01_v3	501021	501786	766	501285	118	22.6942	2.85314	20.6354	R.all.HAvH3n.2_peak_81
Pf3D7_14_v3	2828060	2829566	1507	2828709	101	19.7191	2.8531	17.7776	R.all.HAvH3n.2_peak_3321
Pf3D7_02_v3	607444	608445	1002	608064	115	22.1648	2.85275	20.1267	R.all.HAvH3n.2_peak_211
Pf3D7_10_v3	1407444	1408114	671	1407881	110	21.2751	2.85143	19.2721	R.all.HAvH3n.2_peak_1926
Pf3D7_05_v3	298432	299281	850	298930	101	19.6995	2.85125	17.7586	R.all.HAvH3n.2_peak_708
Pf3D7_13_v3	2237523	2237969	447	2237746	85	16.8875	2.85002	15.0591	R.all.HAvH3n.2_peak_2905
Pf3D7_14_v3	390760	391362	603	390894	97	18.9699	2.84834	17.0564	R.all.HAvH3n.2_peak_3031
Pf3D7_08_v3	1284630	1285083	454	1284892	82	16.3383	2.84729	14.5328	R.all.HAvH3n.2_peak_1507
Pf3D7_08_v3	338428	339577	1150	338771	92	18.0821	2.84688	16.2045	R.all.HAvH3n.2_peak_1385
Pf3D7_06_v3	1378106	1378252	147	1378223	84	16.6821	2.84663	14.8613	R.all.HAvH3n.2_peak_1065
Pf3D7_07_v3	691329	693264	1936	692142	109	21.0404	2.84617	19.0458	R.all.HAvH3n.2_peak_1206
Pf3D7_11_v3	1184707	1185432	726	1185123	98	19.0851	2.84258	17.1676	R.all.HAvH3n.2_peak_2154
Pf3D7_07_v3	324562	325227	666	324869	104	20.1141	2.84118	18.1566	R.all.HAvH3n.2_peak_1119
Pf3D7_10_v3	1519694	1520856	1163	1520015	128	24.2669	2.83994	22.1469	R.all.HAvH3n.2_peak_1946
Pf3D7_14_v3	1913508	1913993	486	1913724	112	21.4855	2.83954	19.475	R.all.HAvH3n.2_peak_3219
Pf3D7_13_v3	1890580	1891072	493	1890765	82	16.2653	2.83894	14.4624	R.all.HAvH3n.2_peak_2871
Pf3D7_12_v3	18626	18849	224	18735	96	18.6756	2.83653	16.7745	R.all.HAvH3n.2_peak_2256
Pf3D7_13_v3	1227650	1228258	609	1227741	91	17.7976	2.83549	15.9324	R.all.HAvH3n.2_peak_2762
Pf3D7_10_v3	1219455	1220129	675	1219763	95	18.4779	2.83413	16.5841	R.all.HAvH3n.2_peak_1896
Pf3D7_14_v3	651314	652156	843	651477	103	19.8593	2.83371	17.9129	R.all.HAvH3n.2_peak_3059
Pf3D7_05_v3	307534	309495	1962	307984	95	18.4708	2.83342	16.5772	R.all.HAvH3n.2_peak_711
Pf3D7_08_v3	243917	244388	472	244158	116	22.1051	2.83338	20.0693	R.all.HAvH3n.2_peak_1377
Pf3D7_12_v3	1597621	1598137	517	1597747	97	18.814	2.83311	16.9081	R.all.HAvH3n.2_peak_2491
Pf3D7_12_v3	1135816	1137125	1310	1136890	107	20.5295	2.83172	18.5549	R.all.HAvH3n.2_peak_2425
Pf3D7_04_v3	241570	242247	678	242090	88	17.2356	2.83107	15.3926	R.all.HAvH3n.2_peak_486
Pf3D7_10_v3	1082189	1082826	638	1082412	94	18.266	2.83025	16.382	R.all.HAvH3n.2_peak_1876
Pf3D7_07_v3	558969	559115	147	559074	81	16.0153	2.83017	14.222	R.all.HAvH3n.2_peak_1177
Pf3D7_13_v3	415829	416365	537	415916	81	16.0153	2.83017	14.222	R.all.HAvH3n.2_peak_2669
Pf3D7_10_v3	1645728	1646239	512	1646103	133	24.9841	2.82909	22.836	R.all.HAvH3n.2_peak_1981
Pf3D7_12_v3	44312	44665	354	44550	251	45.2705	2.82899	42.5483	R.all.HAvH3n.2_peak_2267
Pf3D7_05_v3	684685	685539	855	685133	84	16.5121	2.82764	14.6979	R.all.HAvH3n.2_peak_763
Pf3D7_12_v3	787332	787845	514	787668	92	17.8866	2.82682	16.0181	R.all.HAvH3n.2_peak_2379
Pf3D7_07_v3	996269	996618	350	996525	97	18.748	2.82667	16.8444	R.all.HAvH3n.2_peak_1254
Pf3D7_01_v3	199401	200216	816	199617	119	22.5211	2.82511	20.4701	R.all.HAvH3n.2_peak_38
Pf3D7_07_v3	519444	519742	299	519570	168	30.939	2.82497	28.5873	R.all.HAvH3n.2_peak_1157
Pf3D7_02_v3	96238	97950	1713	96606	161	29.71	2.82332	27.3969	R.all.HAvH3n.2_peak_123
Pf3D7_01_v3	7429	7601	173	7511	248	44.5992	2.8228	41.8906	R.all.HAvH3n.2_peak_6
Pf3D7_08_v3	396525	397281	757	396758	95	18.3387	2.82029	16.4521	R.all.HAvH3n.2_peak_1398
Pf3D7_07_v3	350087	350312	226	350209	101	19.3688	2.82017	17.4412	R.all.HAvH3n.2_peak_1125
Pf3D7_10_v3	1649279	1649731	453	1649606	117	22.1131	2.81991	20.0769	R.all.HAvH3n.2_peak_1986
Pf3D7_07_v3	6915	7063	149	6993	119	22.4559	2.81988	20.4074	R.all.HAvH3n.2_peak_1077
Pf3D7_05_v3	1041805	1042284	480	1042163	88	17.1173	2.81844	15.2786	R.all.HAvH3n.2_peak_808
Pf3D7_10_v3	254257	255221	965	254635	108	20.5439	2.81776	18.5689	R.all.HAvH3n.2_peak_1773
Pf3D7_09_v3	917702	918418	717	918138	95	18.313	2.81774	16.4274	R.all.HAvH3n.2_peak_1660
Pf3D7_03_v3	1016390	1016910	521	1016519	92	17.7905	2.81699	15.9255	R.all.HAvH3n.2_peak_417
Pf3D7_02_v3	899995	900389	395	900135	253	45.2932	2.81654	42.5702	R.all.HAvH3n.2_peak_251
Pf3D7_10_v3	409275	409888	614	409538	107	20.333	2.81427	18.3675	R.all.HAvH3n.2_peak_1801
Pf3D7_08_v3	708228	708799	572	708483	84	16.3845	2.81343	14.577	R.all.HAvH3n.2_peak_1449
Pf3D7_04_v3	718742	719386	645	719131	109	20.6639	2.81327	18.6846	R.all.HAvH3n.2_peak_568
Pf3D7_04_v3	29273	29585	313	29397	192	34.7843	2.81115	32.3146	R.all.HAvH3n.2_peak_435
Pf3D7_08_v3	21291	21933	643	21803	368	64.6756	2.81114	61.6451	R.all.HAvH3n.2_peak_1331
Pf3D7_02_v3	153504	153904	401	153723	98	18.7592	2.81111	16.8553	R.all.HAvH3n.2_peak_133
Pf3D7_05_v3	679544	680864	1321	680072	99	18.8947	2.80772	16.9858	R.all.HAvH3n.2_peak_762
Pf3D7_11_v3	1503692	1504128	437	1503937	113	21.2779	2.80738	19.2748	R.all.HAvH3n.2_peak_2184
Pf3D7_13_v3	774856	776548	1693	776228	96	18.3656	2.80604	16.478	R.all.HAvH3n.2_peak_2713
Pf3D7_02_v3	294619	295706	1088	295226	113	21.2326	2.80356	19.2312	R.all.HAvH3n.2_peak_158
Pf3D7_08_v3	181744	182581	838	182136	113	21.2326	2.80356	19.2312	R.all.HAvH3n.2_peak_1367
Pf3D7_11_v3	1963439	1966485	3047	1964568	153	28.0206	2.80332	25.7623	R.all.HAvH3n.2_peak_2230
Pf3D7_02_v3	922810	923124	315	922855	90	17.3157	2.80328	15.4697	R.all.HAvH3n.2_peak_260
Pf3D7_04_v3	925962	926517	556	926256	119	22.2468	2.80311	20.2056	R.all.HAvH3n.2_peak_591
Pf3D7_06_v3	1097323	1097831	509	1097565	86	16.6279	2.8026	14.809	R.all.HAvH3n.2_peak_1001
Pf3D7_09_v3	20012	20166	155	20059	155	28.328	2.80135	26.0589	R.all.HAvH3n.2_peak_1554
Pf3D7_13_v3	411176	412037	862	411588	108	20.3424	2.80005	18.3765	R.all.HAvH3n.2_peak_2668
Pf3D7_02_v3	634593	635335	743	634888	88	16.9436	2.79994	15.1133	R.all.HAvH3n.2_peak_216
Pf3D7_07_v3	994680	995317	638	995167	104	19.662	2.79994	17.7225	R.all.HAvH3n.2_peak_1253
Pf3D7_09_v3	40335	40614	280	40475	270	47.7196	2.79943	44.949	R.all.HAvH3n.2_peak_1560
Pf3D7_02_v3	919918	920064	147	920031	80	15.5456	2.79565	13.7724	R.all.HAvH3n.2_peak_257
Pf3D7_04_v3	697992	698445	454	698275	80	15.5456	2.79565	13.7724	R.all.HAvH3n.2_peak_564
Pf3D7_07_v3	596138	596313	176	596213	80	15.5456	2.79565	13.7724	R.all.HAvH3n.2_peak_1197
Pf3D7_11_v3	34936	35367	432	35049	80	15.5456	2.79565	13.7724	R.all.HAvH3n.2_peak_2006
Pf3D7_11_v3	98251	98422	172	98323	80	15.5456	2.79565	13.7724	R.all.HAvH3n.2_peak_2021
Pf3D7_14_v3	1221809	1222315	507	1221896	80	15.5456	2.79565	13.7724	R.all.HAvH3n.2_peak_3134
Pf3D7_10_v3	338876	339457	582	339159	114	21.3074	2.79563	19.3032	R.all.HAvH3n.2_peak_1784
Pf3D7_07_v3	596588	597068	481	596716	171	30.909	2.7941	28.5582	R.all.HAvH3n.2_peak_1198
Pf3D7_05_v3	1330081	1330629	549	1330425	182	32.758	2.79385	30.3498	R.all.HAvH3n.2_peak_852
Pf3D7_06_v3	340211	340877	667	340771	109	20.426	2.79257	18.4572	R.all.HAvH3n.2_peak_910
Pf3D7_12_v3	664255	664920	666	664635	107	20.0711	2.79108	18.1152	R.all.HAvH3n.2_peak_2352
Pf3D7_10_v3	29522	29868	347	29759	90	17.1854	2.78973	15.3442	R.all.HAvH3n.2_peak_1742
Pf3D7_11_v3	592101	592470	370	592372	88	16.8414	2.78909	15.0148	R.all.HAvH3n.2_peak_2081
Pf3D7_14_v3	2498032	2498599	568	2498208	98	18.5301	2.78908	16.6344	R.all.HAvH3n.2_peak_3276
Pf3D7_02_v3	211940	212376	437	212262	81	15.648	2.78793	13.871	R.all.HAvH3n.2_peak_140
Pf3D7_11_v3	184782	185709	928	184999	106	19.8653	2.78778	17.9186	R.all.HAvH3n.2_peak_2032
Pf3D7_05_v3	84413	84798	386	84707	89	16.9971	2.78769	15.163	R.all.HAvH3n.2_peak_679
Pf3D7_07_v3	1428907	1429282	376	1428991	184	32.9738	2.78747	30.5577	R.all.HAvH3n.2_peak_1324
Pf3D7_08_v3	568889	569928	1040	569195	85	16.3046	2.78582	14.5	R.all.HAvH3n.2_peak_1432
Pf3D7_09_v3	538281	538854	574	538552	87	16.6223	2.78371	14.8037	R.all.HAvH3n.2_peak_1618
Pf3D7_06_v3	1136339	1137016	678	1136820	108	20.1505	2.78324	18.1917	R.all.HAvH3n.2_peak_1014
Pf3D7_02_v3	36682	36900	219	36781	108	20.1494	2.78314	18.1906	R.all.HAvH3n.2_peak_114
Pf3D7_01_v3	7113	7297	185	7195	244	42.9079	2.78243	40.237	R.all.HAvH3n.2_peak_5
Pf3D7_05_v3	743337	745306	1970	743910	97	18.292	2.78237	16.4069	R.all.HAvH3n.2_peak_777
Pf3D7_08_v3	1222147	1222384	238	1222253	96	18.1179	2.78179	16.2392	R.all.HAvH3n.2_peak_1498
Pf3D7_05_v3	1186881	1187742	862	1187107	90	17.0988	2.78073	15.2608	R.all.HAvH3n.2_peak_830
Pf3D7_09_v3	121651	123516	1866	122853	112	20.7721	2.77897	18.7891	R.all.HAvH3n.2_peak_1576
Pf3D7_12_v3	1866048	1866464	417	1866353	85	16.2284	2.77747	14.4268	R.all.HAvH3n.2_peak_2553
Pf3D7_10_v3	1251234	1251644	411	1251412	81	15.5393	2.77548	13.7686	R.all.HAvH3n.2_peak_1901
Pf3D7_05_v3	1229171	1230092	922	1229541	93	17.5401	2.77439	15.6841	R.all.HAvH3n.2_peak_834
Pf3D7_08_v3	463689	463921	233	463784	93	17.5401	2.77439	15.6841	R.all.HAvH3n.2_peak_1423
Pf3D7_14_v3	283316	284355	1040	283688	107	19.8818	2.77436	17.9346	R.all.HAvH3n.2_peak_3020
Pf3D7_07_v3	420546	421152	607	420900	112	20.7084	2.77359	18.7276	R.all.HAvH3n.2_peak_1142
Pf3D7_14_v3	536953	537639	687	537477	84	16.0236	2.77339	14.23	R.all.HAvH3n.2_peak_3048
Pf3D7_02_v3	57620	57935	316	57765	159	28.5411	2.77322	26.2652	R.all.HAvH3n.2_peak_116
Pf3D7_11_v3	3596	3746	151	3647	130	23.6691	2.77037	21.5716	R.all.HAvH3n.2_peak_1991
Pf3D7_14_v3	731076	731920	845	731585	128	23.3262	2.76964	21.2431	R.all.HAvH3n.2_peak_3067
Pf3D7_04_v3	413633	416312	2680	414771	121	22.1575	2.76938	20.1198	R.all.HAvH3n.2_peak_508
Pf3D7_04_v3	540384	540809	426	540585	81	15.4747	2.76809	13.7065	R.all.HAvH3n.2_peak_535
Pf3D7_12_v3	2065254	2065973	720	2065855	93	17.476	2.76795	15.6224	R.all.HAvH3n.2_peak_2583
Pf3D7_14_v3	1022045	1022566	522	1022219	104	19.2711	2.7645	17.3473	R.all.HAvH3n.2_peak_3102
Pf3D7_14_v3	2853811	2854510	700	2854206	96	17.9391	2.76433	16.0686	R.all.HAvH3n.2_peak_3323
Pf3D7_01_v3	119284	120552	1269	120223	109	20.0982	2.76415	18.1414	R.all.HAvH3n.2_peak_27
Pf3D7_07_v3	1409558	1409722	165	1409653	80	15.2701	2.76376	13.5098	R.all.HAvH3n.2_peak_1314
Pf3D7_07_v3	381588	382400	813	382093	119	21.7513	2.76355	19.7299	R.all.HAvH3n.2_peak_1132
Pf3D7_02_v3	475336	476975	1640	475846	102	18.9112	2.76197	17.0018	R.all.HAvH3n.2_peak_188
Pf3D7_07_v3	1300152	1300757	606	1300552	110	20.2383	2.76192	18.2763	R.all.HAvH3n.2_peak_1295
Pf3D7_13_v3	751138	751538	401	751209	98	18.2401	2.76131	16.357	R.all.HAvH3n.2_peak_2709
Pf3D7_05_v3	1291571	1291735	165	1291654	79	15.0811	2.76114	13.3282	R.all.HAvH3n.2_peak_844
Pf3D7_12_v3	793100	793461	362	793189	79	15.0811	2.76114	13.3282	R.all.HAvH3n.2_peak_2382
Pf3D7_12_v3	1955548	1956021	474	1955908	79	15.0811	2.76114	13.3282	R.all.HAvH3n.2_peak_2565
Pf3D7_10_v3	1062802	1063274	473	1062953	91	17.0681	2.76033	15.2313	R.all.HAvH3n.2_peak_1875
Pf3D7_10_v3	956238	956987	750	956548	104	19.2078	2.75877	17.286	R.all.HAvH3n.2_peak_1856
Pf3D7_08_v3	345498	346837	1340	346256	110	20.1751	2.75651	18.2154	R.all.HAvH3n.2_peak_1389
Pf3D7_08_v3	340244	341034	791	340520	103	18.9957	2.75454	17.0814	R.all.HAvH3n.2_peak_1386
Pf3D7_07_v3	7694	7972	279	7829	482	81.1878	2.75338	78.0391	R.all.HAvH3n.2_peak_1078
Pf3D7_07_v3	1402833	1403358	526	1403032	219	38.0522	2.75238	35.4923	R.all.HAvH3n.2_peak_1313
Pf3D7_04_v3	749140	749851	712	749538	102	18.801	2.75183	16.8957	R.all.HAvH3n.2_peak_574
Pf3D7_14_v3	1947568	1947950	383	1947707	96	17.8084	2.75161	15.9428	R.all.HAvH3n.2_peak_3222
Pf3D7_05_v3	172736	173972	1237	173341	105	19.2849	2.75085	17.3604	R.all.HAvH3n.2_peak_688
Pf3D7_11_v3	1972793	1972997	205	1972903	82	15.4866	2.7506	13.7181	R.all.HAvH3n.2_peak_2232
Pf3D7_10_v3	1037094	1038098	1005	1037559	112	20.3706	2.74514	18.404	R.all.HAvH3n.2_peak_1871
Pf3D7_13_v3	1804148	1804767	620	1804508	111	20.2025	2.7448	18.2416	R.all.HAvH3n.2_peak_2851
Pf3D7_07_v3	514172	514447	276	514236	79	14.9377	2.74441	13.1926	R.all.HAvH3n.2_peak_1151
Pf3D7_04_v3	1179512	1179910	399	1179670	159	28.0435	2.74323	25.7845	R.all.HAvH3n.2_peak_650
Pf3D7_05_v3	820792	821267	476	820961	85	15.9081	2.74252	14.121	R.all.HAvH3n.2_peak_787
Pf3D7_02_v3	371145	372633	1489	371432	110	19.9869	2.74041	18.0338	R.all.HAvH3n.2_peak_177
Pf3D7_13_v3	106602	106876	275	106723	97	17.8471	2.73944	15.9801	R.all.HAvH3n.2_peak_2639
Pf3D7_07_v3	531719	532000	282	531860	174	30.3942	2.73763	28.06	R.all.HAvH3n.2_peak_1161
Pf3D7_06_v3	217209	217782	574	217452	96	17.6437	2.7356	15.7839	R.all.HAvH3n.2_peak_892
Pf3D7_06_v3	1065899	1066397	499	1066204	88	16.33	2.73503	14.5245	R.all.HAvH3n.2_peak_995
Pf3D7_13_v3	2857251	2858039	789	2857737	274	46.5524	2.73387	43.8045	R.all.HAvH3n.2_peak_2977
Pf3D7_12_v3	2265045	2265288	244	2265166	460	76.6595	2.73364	73.5364	R.all.HAvH3n.2_peak_2612
Pf3D7_13_v3	1513799	1514302	504	1514130	93	17.0996	2.73024	15.2616	R.all.HAvH3n.2_peak_2802
Pf3D7_09_v3	1202206	1202397	192	1202307	88	16.2671	2.72841	14.4641	R.all.HAvH3n.2_peak_1689
Pf3D7_04_v3	720064	721089	1026	720434	125	22.2817	2.72832	20.2396	R.all.HAvH3n.2_peak_570
Pf3D7_13_v3	323796	324318	523	324233	99	18.0551	2.72816	16.1785	R.all.HAvH3n.2_peak_2658
Pf3D7_03_v3	1055091	1055328	238	1055202	421	70.0536	2.72678	66.9799	R.all.HAvH3n.2_peak_427
Pf3D7_01_v3	31527	31673	147	31659	78	14.622	2.72663	12.889	R.all.HAvH3n.2_peak_11
Pf3D7_05_v3	974198	974572	375	974394	78	14.622	2.72663	12.889	R.all.HAvH3n.2_peak_801
Pf3D7_06_v3	547424	547764	341	547598	78	14.622	2.72663	12.889	R.all.HAvH3n.2_peak_935
Pf3D7_12_v3	553901	554047	147	554023	78	14.622	2.72663	12.889	R.all.HAvH3n.2_peak_2334
Pf3D7_13_v3	1653702	1654123	422	1654036	78	14.622	2.72663	12.889	R.all.HAvH3n.2_peak_2828
Pf3D7_11_v3	1009668	1010766	1099	1009900	103	18.6827	2.72608	16.7814	R.all.HAvH3n.2_peak_2133
Pf3D7_13_v3	2696939	2697788	850	2697523	104	18.8319	2.7249	16.9253	R.all.HAvH3n.2_peak_2957
Pf3D7_14_v3	1798537	1799999	1463	1799565	104	18.8319	2.7249	16.9253	R.all.HAvH3n.2_peak_3208
Pf3D7_12_v3	1268558	1268862	305	1268759	107	19.3162	2.72469	17.3905	R.all.HAvH3n.2_peak_2448
Pf3D7_12_v3	436432	437386	955	437227	113	20.2846	2.72432	18.3208	R.all.HAvH3n.2_peak_2315
Pf3D7_14_v3	2621506	2622849	1344	2622367	122	21.7364	2.72382	19.7156	R.all.HAvH3n.2_peak_3288
Pf3D7_10_v3	201565	202588	1024	201814	111	19.9413	2.7227	17.9918	R.all.HAvH3n.2_peak_1768
Pf3D7_14_v3	822270	822804	535	822484	87	16.0422	2.72183	14.2479	R.all.HAvH3n.2_peak_3075
Pf3D7_05_v3	75042	75839	798	75333	135	23.8113	2.72179	21.709	R.all.HAvH3n.2_peak_672
Pf3D7_03_v3	362358	363871	1514	363641	104	18.7781	2.72006	16.8735	R.all.HAvH3n.2_peak_334
Pf3D7_04_v3	162520	163401	882	163030	215	36.639	2.71842	34.1165	R.all.HAvH3n.2_peak_474
Pf3D7_02_v3	890055	890384	330	890242	365	60.6428	2.71648	57.6617	R.all.HAvH3n.2_peak_246
Pf3D7_10_v3	74959	75398	440	75290	103	18.5734	2.71618	16.6761	R.all.HAvH3n.2_peak_1751
Pf3D7_05_v3	191089	191478	390	191414	91	16.6333	2.71595	14.8142	R.all.HAvH3n.2_peak_692
Pf3D7_13_v3	2568715	2569660	946	2569411	94	17.1033	2.71451	15.2651	R.all.HAvH3n.2_peak_2944
Pf3D7_09_v3	78659	78882	224	78779	175	30.1087	2.71311	27.7828	R.all.HAvH3n.2_peak_1566
Pf3D7_12_v3	1736501	1736829	329	1736638	172	29.6262	2.71303	27.3154	R.all.HAvH3n.2_peak_2532
Pf3D7_08_v3	306753	307302	550	307074	96	17.3947	2.71148	15.5459	R.all.HAvH3n.2_peak_1382
Pf3D7_14_v3	1630	2144	515	2006	299	49.8821	2.71044	47.0729	R.all.HAvH3n.2_peak_2985
Pf3D7_04_v3	986224	987353	1130	986414	97	17.5358	2.70958	15.68	R.all.HAvH3n.2_peak_610
Pf3D7_11_v3	1014403	1015623	1221	1015179	101	18.1552	2.70739	16.2751	R.all.HAvH3n.2_peak_2134
Pf3D7_11_v3	73497	73887	391	73735	306	50.866	2.7062	48.0388	R.all.HAvH3n.2_peak_2017
Pf3D7_09_v3	255645	256300	656	255894	100	17.9688	2.70498	16.0953	R.all.HAvH3n.2_peak_1588
Pf3D7_04_v3	73316	74096	781	73718	228	38.3475	2.70236	35.7808	R.all.HAvH3n.2_peak_461
Pf3D7_08_v3	389988	390650	663	390229	96	17.2951	2.70185	15.45	R.all.HAvH3n.2_peak_1396
Pf3D7_12_v3	1421337	1421681	345	1421458	126	22.0895	2.7018	20.0543	R.all.HAvH3n.2_peak_2465
Pf3D7_12_v3	354477	354981	505	354745	121	21.2895	2.70168	19.286	R.all.HAvH3n.2_peak_2306
Pf3D7_03_v3	237508	237791	284	237654	95	17.1303	2.70139	15.2911	R.all.HAvH3n.2_peak_310
Pf3D7_12_v3	1653042	1653825	784	1653410	95	17.1303	2.70139	15.2911	R.all.HAvH3n.2_peak_2502
Pf3D7_13_v3	784290	784926	637	784709	122	21.4306	2.70025	19.4221	R.all.HAvH3n.2_peak_2715
Pf3D7_14_v3	41662	42576	915	42043	90	16.3008	2.69841	14.4965	R.all.HAvH3n.2_peak_2994
Pf3D7_02_v3	25101	25507	407	25168	117	20.6035	2.69789	18.6263	R.all.HAvH3n.2_peak_109
Pf3D7_10_v3	662637	663428	792	663142	104	18.5241	2.6973	16.6287	R.all.HAvH3n.2_peak_1827
Pf3D7_02_v3	780566	781193	628	780763	111	19.6347	2.69685	17.696	R.all.HAvH3n.2_peak_236
Pf3D7_10_v3	1603752	1603997	246	1603867	98	17.5541	2.69608	15.6976	R.all.HAvH3n.2_peak_1975
Pf3D7_07_v3	1438544	1438723	180	1438623	219	36.7231	2.69391	34.1985	R.all.HAvH3n.2_peak_1325
Pf3D7_13_v3	1950901	1951396	496	1951032	81	14.8196	2.69367	13.0791	R.all.HAvH3n.2_peak_2875
Pf3D7_12_v3	461111	461602	492	461383	78	14.3402	2.69358	12.6205	R.all.HAvH3n.2_peak_2318
Pf3D7_04_v3	49880	50046	167	49960	77	14.1682	2.69211	12.4552	R.all.HAvH3n.2_peak_449
Pf3D7_07_v3	557954	558108	155	558067	77	14.1682	2.69211	12.4552	R.all.HAvH3n.2_peak_1175
Pf3D7_07_v3	592652	592808	157	592703	77	14.1682	2.69211	12.4552	R.all.HAvH3n.2_peak_1194
Pf3D7_09_v3	1206625	1206961	337	1206900	77	14.1682	2.69211	12.4552	R.all.HAvH3n.2_peak_1691
Pf3D7_13_v3	39031	39177	147	39090	77	14.1682	2.69211	12.4552	R.all.HAvH3n.2_peak_2620
Pf3D7_13_v3	1898029	1898446	418	1898152	77	14.1682	2.69211	12.4552	R.all.HAvH3n.2_peak_2872
Pf3D7_14_v3	245020	245318	299	245165	77	14.1682	2.69211	12.4552	R.all.HAvH3n.2_peak_3014
Pf3D7_14_v3	384241	384721	481	384469	97	17.3516	2.69197	15.5045	R.all.HAvH3n.2_peak_3030
Pf3D7_13_v3	2914076	2914367	292	2914277	132	22.9026	2.69148	20.8362	R.all.HAvH3n.2_peak_2983
Pf3D7_06_v3	582338	583650	1313	582574	115	20.2055	2.69145	18.2445	R.all.HAvH3n.2_peak_943
Pf3D7_04_v3	937499	937708	210	937638	94	16.8663	2.69117	15.0387	R.all.HAvH3n.2_peak_596
Pf3D7_08_v3	1442829	1443044	216	1442962	189	31.9009	2.69021	29.5181	R.all.HAvH3n.2_peak_1544
Pf3D7_10_v3	1409403	1410085	683	1409793	103	18.261	2.68794	16.3771	R.all.HAvH3n.2_peak_1927
Pf3D7_13_v3	2241083	2242392	1310	2241413	86	15.5507	2.68658	13.7773	R.all.HAvH3n.2_peak_2906
Pf3D7_07_v3	1421683	1422429	747	1421760	147	25.2003	2.68639	23.0441	R.all.HAvH3n.2_peak_1317
Pf3D7_12_v3	356381	357144	764	356756	113	19.8248	2.68623	17.8798	R.all.HAvH3n.2_peak_2307
Pf3D7_12_v3	1446828	1447272	445	1447060	95	16.9737	2.68614	15.1403	R.all.HAvH3n.2_peak_2468
Pf3D7_13_v3	1646693	1647724	1032	1647214	94	16.8053	2.68517	14.9799	R.all.HAvH3n.2_peak_2827
Pf3D7_12_v3	1167050	1167615	566	1167357	110	19.3115	2.68296	17.386	R.all.HAvH3n.2_peak_2430
Pf3D7_02_v3	206001	207031	1031	206899	100	17.7152	2.68145	15.8529	R.all.HAvH3n.2_peak_139
Pf3D7_06_v3	10210	10395	186	10312	105	18.4833	2.67957	16.5893	R.all.HAvH3n.2_peak_868
Pf3D7_05_v3	1104240	1106359	2120	1106142	150	25.5643	2.67948	23.3939	R.all.HAvH3n.2_peak_814
Pf3D7_14_v3	2288667	2289951	1285	2289436	102	17.9983	2.67847	16.1236	R.all.HAvH3n.2_peak_3259
Pf3D7_07_v3	1328342	1328552	211	1328460	106	18.6249	2.67815	16.7256	R.all.HAvH3n.2_peak_1300
Pf3D7_02_v3	662110	662547	438	662455	95	16.8897	2.67798	15.0612	R.all.HAvH3n.2_peak_219
Pf3D7_14_v3	1193385	1193663	279	1193562	100	17.6547	2.67585	15.7944	R.all.HAvH3n.2_peak_3123
Pf3D7_05_v3	328889	329440	552	329308	89	15.9146	2.67501	14.1273	R.all.HAvH3n.2_peak_715
Pf3D7_08_v3	169380	170110	731	169663	90	16.0683	2.67462	14.2731	R.all.HAvH3n.2_peak_1365
Pf3D7_02_v3	229689	229934	246	229812	83	14.9499	2.67286	13.2042	R.all.HAvH3n.2_peak_142
Pf3D7_14_v3	2515178	2516869	1692	2515630	94	16.6358	2.66855	14.8166	R.all.HAvH3n.2_peak_3281
Pf3D7_10_v3	1212604	1212945	342	1212802	78	14.1234	2.66827	12.4141	R.all.HAvH3n.2_peak_1895
Pf3D7_13_v3	796879	797134	256	796993	95	16.7866	2.66797	14.9619	R.all.HAvH3n.2_peak_2718
Pf3D7_07_v3	383990	384557	568	384271	102	17.8681	2.66665	16.0003	R.all.HAvH3n.2_peak_1134
Pf3D7_02_v3	313471	314998	1528	314167	115	19.8992	2.66659	17.9514	R.all.HAvH3n.2_peak_166
Pf3D7_11_v3	8412	8638	227	8527	263	42.9272	2.66631	40.2559	R.all.HAvH3n.2_peak_1995
Pf3D7_08_v3	1438919	1439107	189	1439025	99	17.3925	2.66606	15.5438	R.all.HAvH3n.2_peak_1539
Pf3D7_06_v3	961168	961358	191	961277	87	15.5143	2.66601	13.7447	R.all.HAvH3n.2_peak_984
Pf3D7_10_v3	1478109	1478805	697	1478529	87	15.5098	2.66554	13.7403	R.all.HAvH3n.2_peak_1943
Pf3D7_12_v3	779326	780177	852	779457	265	43.2094	2.66529	40.5314	R.all.HAvH3n.2_peak_2376
Pf3D7_05_v3	302511	302927	417	302649	105	18.3025	2.66359	16.4172	R.all.HAvH3n.2_peak_710
Pf3D7_07_v3	570016	570670	655	570512	194	32.1349	2.6629	29.7457	R.all.HAvH3n.2_peak_1180
Pf3D7_07_v3	140813	142388	1576	141994	106	18.4448	2.66239	16.5522	R.all.HAvH3n.2_peak_1104
Pf3D7_13_v3	1659640	1660118	479	1659802	91	16.0948	2.6614	14.2985	R.all.HAvH3n.2_peak_2830
Pf3D7_12_v3	170078	171200	1123	170606	95	16.7158	2.66111	14.8937	R.all.HAvH3n.2_peak_2283
Pf3D7_11_v3	1520025	1520805	781	1520664	101	17.6469	2.66072	15.787	R.all.HAvH3n.2_peak_2188
Pf3D7_06_v3	1196940	1197637	698	1197081	80	14.363	2.6598	12.6424	R.all.HAvH3n.2_peak_1028
Pf3D7_08_v3	787275	788335	1061	788254	100	17.4744	2.65918	15.6209	R.all.HAvH3n.2_peak_1456
Pf3D7_12_v3	1454282	1455382	1101	1455128	102	17.7801	2.65867	15.9155	R.all.HAvH3n.2_peak_2472
Pf3D7_03_v3	301057	301796	740	301496	79	14.1923	2.65812	12.4782	R.all.HAvH3n.2_peak_320
Pf3D7_05_v3	342707	343223	517	342804	79	14.1923	2.65812	12.4782	R.all.HAvH3n.2_peak_719
Pf3D7_08_v3	403129	403792	664	403206	76	13.7199	2.6576	12.0269	R.all.HAvH3n.2_peak_1400
Pf3D7_10_v3	1394952	1395130	179	1395076	76	13.7199	2.6576	12.0269	R.all.HAvH3n.2_peak_1922
Pf3D7_12_v3	998454	998901	448	998779	76	13.7199	2.6576	12.0269	R.all.HAvH3n.2_peak_2407
Pf3D7_09_v3	945606	946368	763	945958	97	16.989	2.65743	15.1551	R.all.HAvH3n.2_peak_1662
Pf3D7_14_v3	1236782	1237071	290	1236895	93	16.3375	2.65455	14.5319	R.all.HAvH3n.2_peak_3136
Pf3D7_13_v3	1348740	1349473	734	1349185	77	13.8475	2.65426	12.1494	R.all.HAvH3n.2_peak_2783
Pf3D7_02_v3	798605	800093	1489	798738	127	21.5993	2.65382	19.5834	R.all.HAvH3n.2_peak_239
Pf3D7_13_v3	1569193	1569602	410	1569355	95	16.6366	2.65344	14.8174	R.all.HAvH3n.2_peak_2813
Pf3D7_01_v3	267071	268951	1881	268010	102	17.6986	2.65129	15.837	R.all.HAvH3n.2_peak_49
Pf3D7_12_v3	1212101	1213546	1446	1212466	98	17.0712	2.65055	15.2342	R.all.HAvH3n.2_peak_2441
Pf3D7_13_v3	2397627	2398139	513	2397985	93	16.2909	2.64995	14.4869	R.all.HAvH3n.2_peak_2921
Pf3D7_11_v3	970074	970728	655	970378	83	14.7365	2.64941	12.9992	R.all.HAvH3n.2_peak_2126
Pf3D7_05_v3	1252015	1252485	471	1252144	78	13.9453	2.64754	12.2432	R.all.HAvH3n.2_peak_837
Pf3D7_06_v3	774543	775415	873	774770	96	16.7277	2.6473	14.905	R.all.HAvH3n.2_peak_964
Pf3D7_13_v3	2283387	2284168	782	2283817	96	16.7277	2.6473	14.905	R.all.HAvH3n.2_peak_2911
Pf3D7_14_v3	1214971	1215737	767	1215386	77	13.7871	2.64716	12.0914	R.all.HAvH3n.2_peak_3131
Pf3D7_06_v3	623144	624214	1071	623463	87	15.3321	2.64687	13.5695	R.all.HAvH3n.2_peak_947
Pf3D7_14_v3	1211482	1212765	1284	1211836	102	17.6392	2.64592	15.7796	R.all.HAvH3n.2_peak_3130
Pf3D7_03_v3	38258	38820	563	38540	247	39.915	2.6459	37.3088	R.all.HAvH3n.2_peak_276
Pf3D7_09_v3	975964	976219	256	976036	77	13.7754	2.64578	12.0802	R.all.HAvH3n.2_peak_1666
Pf3D7_14_v3	2095575	2097777	2203	2097566	102	17.6315	2.64522	15.7721	R.all.HAvH3n.2_peak_3234
Pf3D7_14_v3	358982	359884	903	359367	99	17.1527	2.64373	15.3128	R.all.HAvH3n.2_peak_3028
Pf3D7_02_v3	779472	780154	683	779787	88	15.4481	2.64285	13.681	R.all.HAvH3n.2_peak_235
Pf3D7_14_v3	3286044	3286195	152	3286119	106	18.2073	2.64166	16.3252	R.all.HAvH3n.2_peak_3392
Pf3D7_05_v3	222731	223055	325	222921	98	16.9583	2.63994	15.1273	R.all.HAvH3n.2_peak_697
Pf3D7_10_v3	478768	480471	1704	479692	95	16.4966	2.63991	14.683	R.all.HAvH3n.2_peak_1809
Pf3D7_14_v3	3100498	3101001	504	3100755	113	19.2602	2.63975	17.3366	R.all.HAvH3n.2_peak_3359
Pf3D7_02_v3	8968	9311	344	9199	375	59.1984	2.63787	56.2396	R.all.HAvH3n.2_peak_108
Pf3D7_09_v3	1501510	1502787	1278	1502186	211	34.1914	2.63668	31.7391	R.all.HAvH3n.2_peak_1728
Pf3D7_07_v3	517929	518517	589	518442	204	33.0857	2.6349	30.6665	R.all.HAvH3n.2_peak_1155
Pf3D7_08_v3	47429	47762	334	47618	97	16.7513	2.6349	14.9279	R.all.HAvH3n.2_peak_1346
Pf3D7_11_v3	1794290	1795191	902	1794488	108	18.4325	2.63461	16.5423	R.all.HAvH3n.2_peak_2209
Pf3D7_11_v3	1235008	1235344	337	1235211	125	21.0224	2.63388	19.0283	R.all.HAvH3n.2_peak_2158
Pf3D7_06_v3	129025	130070	1046	129977	84	14.7385	2.63282	13.0011	R.all.HAvH3n.2_peak_881
Pf3D7_14_v3	1829169	1829638	470	1829468	84	14.7238	2.63123	12.9869	R.all.HAvH3n.2_peak_3209
Pf3D7_01_v3	39209	39524	316	39312	79	13.9521	2.63056	12.2497	R.all.HAvH3n.2_peak_14
Pf3D7_07_v3	21311	21654	344	21514	148	24.4602	2.62928	22.3332	R.all.HAvH3n.2_peak_1084
Pf3D7_14_v3	3249588	3250032	445	3249754	84	14.7036	2.62904	12.9674	R.all.HAvH3n.2_peak_3387
Pf3D7_07_v3	27484	27682	199	27586	433	67.6163	2.62885	64.5602	R.all.HAvH3n.2_peak_1089
Pf3D7_06_v3	130795	131406	612	131313	84	14.6975	2.62838	12.9615	R.all.HAvH3n.2_peak_883
Pf3D7_12_v3	1805753	1806487	735	1806079	89	15.4359	2.62578	13.6691	R.all.HAvH3n.2_peak_2545
Pf3D7_08_v3	341570	343059	1490	342187	95	16.3492	2.62568	14.543	R.all.HAvH3n.2_peak_1388
Pf3D7_12_v3	788045	789193	1149	788225	95	16.3492	2.62568	14.543	R.all.HAvH3n.2_peak_2380
Pf3D7_11_v3	1359577	1360004	428	1359718	88	15.2651	2.62389	13.505	R.all.HAvH3n.2_peak_2174
Pf3D7_03_v3	373664	374168	505	373754	75	13.277	2.62308	11.604	R.all.HAvH3n.2_peak_337
Pf3D7_05_v3	467683	468071	389	467931	75	13.277	2.62308	11.604	R.all.HAvH3n.2_peak_740
Pf3D7_06_v3	86508	86849	342	86681	75	13.277	2.62308	11.604	R.all.HAvH3n.2_peak_875
Pf3D7_07_v3	1163142	1163669	528	1163252	75	13.277	2.62308	11.604	R.all.HAvH3n.2_peak_1276
Pf3D7_08_v3	463224	463546	323	463273	75	13.277	2.62308	11.604	R.all.HAvH3n.2_peak_1422
Pf3D7_08_v3	1032777	1033250	474	1032838	75	13.277	2.62308	11.604	R.all.HAvH3n.2_peak_1478
Pf3D7_11_v3	1060339	1060714	376	1060454	75	13.277	2.62308	11.604	R.all.HAvH3n.2_peak_2137
Pf3D7_12_v3	2246367	2246513	147	2246380	75	13.277	2.62308	11.604	R.all.HAvH3n.2_peak_2605
Pf3D7_13_v3	2015350	2015829	480	2015455	75	13.277	2.62308	11.604	R.all.HAvH3n.2_peak_2883
Pf3D7_13_v3	2471064	2471502	439	2471384	75	13.277	2.62308	11.604	R.all.HAvH3n.2_peak_2930
Pf3D7_13_v3	2841298	2841474	177	2841411	75	13.277	2.62308	11.604	R.all.HAvH3n.2_peak_2975
Pf3D7_14_v3	599704	600017	314	599804	75	13.277	2.62308	11.604	R.all.HAvH3n.2_peak_3054
Pf3D7_02_v3	303689	305052	1364	304465	116	19.5112	2.62301	17.5768	R.all.HAvH3n.2_peak_162
Pf3D7_12_v3	2125488	2126374	887	2125939	92	15.8631	2.6228	14.0777	R.all.HAvH3n.2_peak_2592
Pf3D7_07_v3	534506	535023	518	534681	227	36.2849	2.62223	33.7724	R.all.HAvH3n.2_peak_1165
Pf3D7_11_v3	688830	689354	525	689055	87	15.092	2.62171	13.3386	R.all.HAvH3n.2_peak_2095
Pf3D7_05_v3	46407	46753	347	46645	119	19.9376	2.62078	17.9883	R.all.HAvH3n.2_peak_664
Pf3D7_06_v3	1168341	1169024	684	1168480	102	17.3549	2.62026	15.5077	R.all.HAvH3n.2_peak_1026
Pf3D7_06_v3	236572	236869	298	236694	77	13.5481	2.61911	11.8641	R.all.HAvH3n.2_peak_895
Pf3D7_02_v3	629672	631053	1382	629931	103	17.4888	2.61867	15.6347	R.all.HAvH3n.2_peak_215
Pf3D7_11_v3	1126207	1127259	1053	1126699	103	17.4876	2.61857	15.6336	R.all.HAvH3n.2_peak_2143
Pf3D7_12_v3	8225	8547	323	8330	256	40.556	2.61839	37.9353	R.all.HAvH3n.2_peak_2254
Pf3D7_10_v3	365754	366703	950	366095	91	15.662	2.61788	13.8844	R.all.HAvH3n.2_peak_1790
Pf3D7_08_v3	1254593	1255246	654	1254917	79	13.8335	2.61699	12.1359	R.all.HAvH3n.2_peak_1500
Pf3D7_09_v3	319178	319592	415	319250	82	14.288	2.61691	12.5702	R.all.HAvH3n.2_peak_1595
Pf3D7_13_v3	1256581	1257215	635	1256945	88	15.196	2.61673	13.4387	R.all.HAvH3n.2_peak_2770
Pf3D7_14_v3	330997	331716	720	331259	101	17.1447	2.61494	15.305	R.all.HAvH3n.2_peak_3026
Pf3D7_11_v3	1470995	1471792	798	1471421	88	15.1758	2.61465	13.4191	R.all.HAvH3n.2_peak_2181
Pf3D7_01_v3	215975	216601	627	216101	75	13.2035	2.61426	11.5358	R.all.HAvH3n.2_peak_42
Pf3D7_09_v3	1493454	1493653	200	1493557	123	20.4485	2.61362	18.4789	R.all.HAvH3n.2_peak_1722
Pf3D7_07_v3	844444	845300	857	844744	90	15.4609	2.61288	13.6933	R.all.HAvH3n.2_peak_1230
Pf3D7_14_v3	2790867	2791457	591	2791055	94	16.0311	2.60956	14.2372	R.all.HAvH3n.2_peak_3315
Pf3D7_12_v3	1830379	1830846	468	1830629	116	19.3377	2.60918	17.4112	R.all.HAvH3n.2_peak_2547
Pf3D7_05_v3	552785	553173	389	552890	102	17.2291	2.60893	15.3863	R.all.HAvH3n.2_peak_743
Pf3D7_13_v3	103529	104876	1348	103982	120	19.9352	2.6089	17.986	R.all.HAvH3n.2_peak_2637
Pf3D7_11_v3	24808	25150	343	24873	82	14.2028	2.60751	12.4883	R.all.HAvH3n.2_peak_2000
Pf3D7_13_v3	2731300	2731807	508	2731615	98	16.6012	2.60652	14.7835	R.all.HAvH3n.2_peak_2964
Pf3D7_03_v3	126117	126871	755	126762	101	17.0501	2.60635	15.214	R.all.HAvH3n.2_peak_292
Pf3D7_14_v3	3209984	3211195	1212	3210644	99	16.7437	2.6058	14.9207	R.all.HAvH3n.2_peak_3382
Pf3D7_06_v3	175977	176811	835	176677	85	14.6044	2.60213	12.8742	R.all.HAvH3n.2_peak_889
Pf3D7_12_v3	625344	625832	489	625524	80	13.847	2.60139	12.1489	R.all.HAvH3n.2_peak_2345
Pf3D7_01_v3	203053	204063	1011	203836	82	14.1443	2.60106	12.4342	R.all.HAvH3n.2_peak_39
Pf3D7_14_v3	2792139	2792821	683	2792279	88	15.033	2.5999	13.2839	R.all.HAvH3n.2_peak_3316
Pf3D7_13_v3	57180	57351	172	57268	126	20.7032	2.59909	18.7227	R.all.HAvH3n.2_peak_2630
Pf3D7_12_v3	1729459	1729923	465	1729722	127	20.8455	2.59859	18.86	R.all.HAvH3n.2_peak_2530
Pf3D7_10_v3	168377	168907	531	168517	85	14.5702	2.59849	12.8414	R.all.HAvH3n.2_peak_1760
Pf3D7_01_v3	363395	363966	572	363865	78	13.5145	2.59767	11.8318	R.all.HAvH3n.2_peak_59
Pf3D7_09_v3	494338	495452	1115	495058	95	16.0578	2.59765	14.2629	R.all.HAvH3n.2_peak_1612
Pf3D7_14_v3	2411585	2411762	178	2411703	84	14.4102	2.59738	12.6877	R.all.HAvH3n.2_peak_3267
Pf3D7_13_v3	1231665	1232605	941	1231782	102	17.0995	2.59728	15.2614	R.all.HAvH3n.2_peak_2764
Pf3D7_09_v3	631609	632161	553	632070	77	13.3578	2.59688	11.6814	R.all.HAvH3n.2_peak_1626
Pf3D7_05_v3	796793	797325	533	796909	88	14.9904	2.5955	13.243	R.all.HAvH3n.2_peak_783
Pf3D7_14_v3	2788835	2790652	1818	2790120	99	16.6283	2.59514	14.8094	R.all.HAvH3n.2_peak_3314
Pf3D7_07_v3	529954	530200	247	530077	100	16.7709	2.59454	14.9468	R.all.HAvH3n.2_peak_1159
Pf3D7_10_v3	1138844	1139556	713	1139169	95	16.0001	2.59212	14.2095	R.all.HAvH3n.2_peak_1883
Pf3D7_04_v3	545998	546221	224	546110	96	16.1428	2.59153	14.3447	R.all.HAvH3n.2_peak_536
Pf3D7_07_v3	1013827	1014534	708	1014041	102	17.0236	2.59047	15.1885	R.all.HAvH3n.2_peak_1257
Pf3D7_04_v3	567236	567705	470	567588	388	59.2439	2.59009	56.2846	R.all.HAvH3n.2_peak_549
Pf3D7_14_v3	3189644	3190495	852	3190097	90	15.2253	2.58906	13.4668	R.all.HAvH3n.2_peak_3378
Pf3D7_04_v3	48060	48206	147	48090	74	12.8398	2.58857	11.1867	R.all.HAvH3n.2_peak_445
Pf3D7_07_v3	594548	594694	147	594645	74	12.8398	2.58857	11.1867	R.all.HAvH3n.2_peak_1195
Pf3D7_12_v3	704268	704825	558	704733	74	12.8398	2.58857	11.1867	R.all.HAvH3n.2_peak_2358
Pf3D7_12_v3	1458551	1458813	263	1458679	74	12.8398	2.58857	11.1867	R.all.HAvH3n.2_peak_2474
Pf3D7_12_v3	1459837	1460186	350	1460047	74	12.8398	2.58857	11.1867	R.all.HAvH3n.2_peak_2475
Pf3D7_12_v3	1583941	1584392	452	1584011	74	12.8398	2.58857	11.1867	R.all.HAvH3n.2_peak_2489
Pf3D7_12_v3	1931990	1932551	562	1932220	74	12.8398	2.58857	11.1867	R.all.HAvH3n.2_peak_2562
Pf3D7_13_v3	2359341	2359711	371	2359568	74	12.8398	2.58857	11.1867	R.all.HAvH3n.2_peak_2918
Pf3D7_14_v3	1218562	1218980	419	1218892	74	12.8398	2.58857	11.1867	R.all.HAvH3n.2_peak_3133
Pf3D7_14_v3	2570799	2571423	625	2571074	74	12.8398	2.58857	11.1867	R.all.HAvH3n.2_peak_3286
Pf3D7_14_v3	2825548	2825717	170	2825615	74	12.8398	2.58857	11.1867	R.all.HAvH3n.2_peak_3319
Pf3D7_12_v3	487498	488518	1021	488262	115	18.9092	2.58688	16.9999	R.all.HAvH3n.2_peak_2324
Pf3D7_05_v3	76898	77048	151	76976	96	16.0855	2.58608	14.2896	R.all.HAvH3n.2_peak_674
Pf3D7_04_v3	548723	549118	396	548998	142	22.8664	2.58454	20.8012	R.all.HAvH3n.2_peak_537
Pf3D7_01_v3	307180	308007	828	307617	92	15.4689	2.58376	13.7009	R.all.HAvH3n.2_peak_51
Pf3D7_11_v3	836167	836712	546	836431	101	16.7967	2.58339	14.9718	R.all.HAvH3n.2_peak_2111
Pf3D7_13_v3	2624942	2625674	733	2625333	103	17.0844	2.58267	15.247	R.all.HAvH3n.2_peak_2953
Pf3D7_07_v3	1325629	1326488	860	1326238	101	16.78	2.58188	14.9555	R.all.HAvH3n.2_peak_1297
Pf3D7_12_v3	1170252	1170732	481	1170344	105	17.3697	2.58179	15.5219	R.all.HAvH3n.2_peak_2431
Pf3D7_12_v3	1720215	1720525	311	1720334	231	35.898	2.58161	33.397	R.all.HAvH3n.2_peak_2522
Pf3D7_12_v3	222985	224090	1106	223600	95	15.8855	2.58112	14.0992	R.all.HAvH3n.2_peak_2290
Pf3D7_13_v3	2585544	2586099	556	2585792	95	15.8855	2.58112	14.0992	R.all.HAvH3n.2_peak_2949
Pf3D7_13_v3	2400554	2400975	422	2400744	95	15.8557	2.57827	14.0706	R.all.HAvH3n.2_peak_2922
Pf3D7_14_v3	1142925	1143508	584	1143198	105	17.3262	2.57799	15.4799	R.all.HAvH3n.2_peak_3113
Pf3D7_13_v3	2438028	2438797	770	2438492	92	15.3998	2.57695	13.6345	R.all.HAvH3n.2_peak_2927
Pf3D7_14_v3	2755217	2755604	388	2755325	74	12.7428	2.57685	11.0958	R.all.HAvH3n.2_peak_3306
Pf3D7_08_v3	464104	464407	304	464297	119	19.3661	2.57641	17.4386	R.all.HAvH3n.2_peak_1424
Pf3D7_12_v3	1268979	1269155	177	1269061	107	17.5983	2.57608	15.7401	R.all.HAvH3n.2_peak_2449
Pf3D7_08_v3	287095	287973	879	287796	108	17.741	2.57571	15.8778	R.all.HAvH3n.2_peak_1380
Pf3D7_04_v3	551391	551660	270	551536	122	19.7937	2.57542	17.8495	R.all.HAvH3n.2_peak_540
Pf3D7_07_v3	549868	550100	233	550008	96	15.9713	2.57525	14.1817	R.all.HAvH3n.2_peak_1172
Pf3D7_12_v3	1198146	1198779	634	1198501	97	16.1141	2.57485	14.3171	R.all.HAvH3n.2_peak_2438
Pf3D7_04_v3	921870	922260	391	922134	92	15.3706	2.57407	13.6065	R.all.HAvH3n.2_peak_588
Pf3D7_11_v3	428686	429538	853	428997	87	14.628	2.57335	12.8948	R.all.HAvH3n.2_peak_2063
Pf3D7_11_v3	1624493	1624988	496	1624660	89	14.9221	2.57334	13.1776	R.all.HAvH3n.2_peak_2198
Pf3D7_07_v3	1256897	1257594	698	1257117	101	16.6853	2.57332	14.8644	R.all.HAvH3n.2_peak_1283
Pf3D7_05_v3	39490	40211	722	39800	115	18.7395	2.5733	16.8363	R.all.HAvH3n.2_peak_662
Pf3D7_09_v3	7019	7359	341	7247	416	62.6038	2.57257	59.5955	R.all.HAvH3n.2_peak_1552
Pf3D7_13_v3	2181225	2181964	740	2181493	91	15.1999	2.57172	13.4424	R.all.HAvH3n.2_peak_2900
Pf3D7_11_v3	365438	366036	599	365768	76	12.9846	2.57053	11.3255	R.all.HAvH3n.2_peak_2054
Pf3D7_05_v3	961607	962081	475	961818	156	24.6905	2.57018	22.5548	R.all.HAvH3n.2_peak_799
Pf3D7_13_v3	2523526	2524102	577	2523648	104	17.0571	2.56729	15.2207	R.all.HAvH3n.2_peak_2940
Pf3D7_06_v3	1187644	1187910	267	1187789	107	17.4854	2.56642	15.6315	R.all.HAvH3n.2_peak_1027
Pf3D7_06_v3	977464	977983	520	977724	90	15.0001	2.56639	13.2523	R.all.HAvH3n.2_peak_987
Pf3D7_12_v3	883720	884312	593	883955	94	15.572	2.56511	13.7978	R.all.HAvH3n.2_peak_2395
Pf3D7_10_v3	7856	8136	281	8075	85	14.2515	2.56463	12.5353	R.all.HAvH3n.2_peak_1737
Pf3D7_14_v3	3193519	3193910	392	3193842	79	13.3688	2.56407	11.6919	R.all.HAvH3n.2_peak_3379
Pf3D7_14_v3	165740	166243	504	165876	89	14.8301	2.564	13.0893	R.all.HAvH3n.2_peak_3011
Pf3D7_03_v3	159949	161132	1184	160566	99	16.2865	2.56366	14.4828	R.all.HAvH3n.2_peak_298
Pf3D7_04_v3	1175665	1175899	235	1175786	139	22.1039	2.56319	20.0681	R.all.HAvH3n.2_peak_645
Pf3D7_14_v3	2271661	2272070	410	2271956	87	14.5271	2.56287	12.7999	R.all.HAvH3n.2_peak_3254
Pf3D7_01_v3	542823	543642	820	543524	124	19.9107	2.5623	17.9623	R.all.HAvH3n.2_peak_91
Pf3D7_14_v3	995955	996551	597	996087	77	13.0521	2.56129	11.3905	R.all.HAvH3n.2_peak_3100
Pf3D7_06_v3	93111	94789	1679	93465	103	16.8247	2.55965	14.9987	R.all.HAvH3n.2_peak_876
Pf3D7_04_v3	159318	159739	422	159537	96	15.8014	2.55918	14.0184	R.all.HAvH3n.2_peak_473
Pf3D7_10_v3	32427	33127	701	32556	156	24.4691	2.55698	22.3417	R.all.HAvH3n.2_peak_1744
Pf3D7_04_v3	1093517	1094307	791	1094112	95	15.6226	2.55599	13.8466	R.all.HAvH3n.2_peak_623
Pf3D7_09_v3	1436708	1437417	710	1437139	91	15.03	2.55482	13.281	R.all.HAvH3n.2_peak_1715
Pf3D7_02_v3	86883	87406	524	87043	73	12.4082	2.55405	10.775	R.all.HAvH3n.2_peak_120
Pf3D7_06_v3	748451	748795	345	748704	73	12.4082	2.55405	10.775	R.all.HAvH3n.2_peak_961
Pf3D7_07_v3	1423915	1424061	147	1423991	73	12.4082	2.55405	10.775	R.all.HAvH3n.2_peak_1319
Pf3D7_08_v3	1386748	1387557	810	1386940	95	15.6022	2.55405	13.827	R.all.HAvH3n.2_peak_1530
Pf3D7_08_v3	1427597	1427743	147	1427665	73	12.4082	2.55405	10.775	R.all.HAvH3n.2_peak_1535
Pf3D7_12_v3	1252003	1252291	289	1252109	73	12.4082	2.55405	10.775	R.all.HAvH3n.2_peak_2445
Pf3D7_14_v3	2457259	2457753	495	2457644	73	12.4082	2.55405	10.775	R.all.HAvH3n.2_peak_3272
Pf3D7_12_v3	7632	7813	182	7724	199	30.6036	2.55342	28.2614	R.all.HAvH3n.2_peak_2253
Pf3D7_08_v3	432266	432574	309	432383	105	17.0316	2.55237	15.1962	R.all.HAvH3n.2_peak_1403
Pf3D7_10_v3	87022	88143	1122	87212	97	15.8593	2.55098	14.074	R.all.HAvH3n.2_peak_1753
Pf3D7_09_v3	1205341	1205535	195	1205460	81	13.5417	2.55082	11.858	R.all.HAvH3n.2_peak_1690
Pf3D7_12_v3	837503	838753	1251	838306	99	16.1455	2.55071	14.3472	R.all.HAvH3n.2_peak_2387
Pf3D7_12_v3	2225238	2225768	531	2225468	238	36.1241	2.54988	33.6161	R.all.HAvH3n.2_peak_2600
Pf3D7_14_v3	1730810	1731651	842	1731343	126	20.0293	2.54972	18.0748	R.all.HAvH3n.2_peak_3198
Pf3D7_04_v3	683637	684661	1025	684347	95	15.5461	2.5487	13.7729	R.all.HAvH3n.2_peak_562
Pf3D7_14_v3	2860310	2860546	237	2860418	90	14.7993	2.54624	13.0596	R.all.HAvH3n.2_peak_3325
Pf3D7_14_v3	823180	823749	570	823453	81	13.4852	2.54458	11.8038	R.all.HAvH3n.2_peak_3076
Pf3D7_13_v3	1310727	1311702	976	1311395	105	16.9383	2.54428	15.1082	R.all.HAvH3n.2_peak_2776
Pf3D7_11_v3	521388	521899	512	521651	85	14.0585	2.54419	12.352	R.all.HAvH3n.2_peak_2071
Pf3D7_14_v3	1319119	1320037	919	1319530	153	23.8223	2.54405	21.7197	R.all.HAvH3n.2_peak_3142
Pf3D7_07_v3	1391812	1391959	148	1391847	89	14.6314	2.54385	12.8981	R.all.HAvH3n.2_peak_1312
Pf3D7_12_v3	784127	784567	441	784300	102	16.4915	2.5429	14.6779	R.all.HAvH3n.2_peak_2377
Pf3D7_08_v3	1152856	1153449	594	1153149	90	14.7187	2.53817	12.982	R.all.HAvH3n.2_peak_1486
Pf3D7_07_v3	1133433	1134389	957	1133922	101	16.293	2.53798	14.4889	R.all.HAvH3n.2_peak_1271
Pf3D7_13_v3	502275	504092	1818	503191	102	16.436	2.53796	14.6265	R.all.HAvH3n.2_peak_2682
Pf3D7_06_v3	1360362	1360578	217	1360458	115	18.2938	2.53779	16.4087	R.all.HAvH3n.2_peak_1057
Pf3D7_12_v3	1420960	1421174	215	1421062	121	19.1505	2.53772	17.2307	R.all.HAvH3n.2_peak_2464
Pf3D7_05_v3	46964	47278	315	47041	108	17.2763	2.5364	15.4319	R.all.HAvH3n.2_peak_665
Pf3D7_10_v3	939914	941204	1291	940716	106	16.9527	2.53317	15.122	R.all.HAvH3n.2_peak_1854
Pf3D7_05_v3	281118	281805	688	281402	84	13.8026	2.53227	12.1062	R.all.HAvH3n.2_peak_705
Pf3D7_08_v3	567827	568332	506	567948	78	12.9426	2.53202	11.2852	R.all.HAvH3n.2_peak_1431
Pf3D7_10_v3	619044	619963	920	619637	78	12.9426	2.53202	11.2852	R.all.HAvH3n.2_peak_1819
Pf3D7_01_v3	144801	145232	432	145072	106	16.9189	2.53027	15.0894	R.all.HAvH3n.2_peak_33
Pf3D7_12_v3	1995619	1996216	598	1995762	115	18.19	2.52954	16.3087	R.all.HAvH3n.2_peak_2572
Pf3D7_07_v3	1369213	1370007	795	1369613	114	18.0411	2.529	16.1651	R.all.HAvH3n.2_peak_1306
Pf3D7_09_v3	827839	828225	387	828100	84	13.7666	2.52842	12.0717	R.all.HAvH3n.2_peak_1654
Pf3D7_11_v3	2002089	2003196	1108	2002640	102	16.3256	2.52814	14.5203	R.all.HAvH3n.2_peak_2238
Pf3D7_13_v3	2498908	2500101	1194	2499776	97	15.6101	2.52772	13.8345	R.all.HAvH3n.2_peak_2935
Pf3D7_12_v3	665355	666272	918	665734	94	15.1806	2.52745	13.4237	R.all.HAvH3n.2_peak_2353
Pf3D7_06_v3	878898	879581	684	879209	82	13.455	2.52553	11.7747	R.all.HAvH3n.2_peak_975
Pf3D7_13_v3	1561505	1562715	1211	1561984	96	15.4304	2.52419	13.6639	R.all.HAvH3n.2_peak_2811
Pf3D7_14_v3	991528	992003	476	991891	91	14.7137	2.52348	12.9772	R.all.HAvH3n.2_peak_3099
Pf3D7_04_v3	466156	466583	428	466380	100	15.9845	2.523	14.1944	R.all.HAvH3n.2_peak_518
Pf3D7_11_v3	581448	581629	182	581538	85	13.8356	2.52067	12.1379	R.all.HAvH3n.2_peak_2079
Pf3D7_12_v3	2014841	2015607	767	2015352	81	13.2617	2.51991	11.5917	R.all.HAvH3n.2_peak_2579
Pf3D7_13_v3	524155	524391	237	524249	84	13.685	2.51974	11.9956	R.all.HAvH3n.2_peak_2688
Pf3D7_11_v3	815568	815886	319	815679	72	11.9823	2.51954	10.3691	R.all.HAvH3n.2_peak_2107
Pf3D7_11_v3	1608048	1608585	538	1608241	72	11.9823	2.51954	10.3691	R.all.HAvH3n.2_peak_2196
Pf3D7_13_v3	964147	964457	311	964248	72	11.9823	2.51954	10.3691	R.all.HAvH3n.2_peak_2733
Pf3D7_13_v3	2150333	2150531	199	2150464	72	11.9823	2.51954	10.3691	R.all.HAvH3n.2_peak_2896
Pf3D7_13_v3	2486785	2487306	522	2487051	72	11.9823	2.51954	10.3691	R.all.HAvH3n.2_peak_2933
Pf3D7_04_v3	721204	721984	781	721803	107	16.9311	2.51922	15.1011	R.all.HAvH3n.2_peak_571
Pf3D7_09_v3	270935	271334	400	271093	95	15.2137	2.51709	13.4556	R.all.HAvH3n.2_peak_1591
Pf3D7_04_v3	310068	311526	1459	310176	138	21.25	2.51583	19.248	R.all.HAvH3n.2_peak_496
Pf3D7_03_v3	541876	542023	148	541940	72	11.9449	2.51494	10.3355	R.all.HAvH3n.2_peak_360
Pf3D7_14_v3	24352	24568	217	24456	154	23.4773	2.51471	21.3887	R.all.HAvH3n.2_peak_2988
Pf3D7_07_v3	1102257	1102750	494	1102399	82	13.3499	2.51409	11.6739	R.all.HAvH3n.2_peak_1267
Pf3D7_07_v3	80078	80842	765	80176	101	16.0181	2.51332	14.2247	R.all.HAvH3n.2_peak_1092
Pf3D7_09_v3	260882	261596	715	261273	96	15.311	2.51297	13.5493	R.all.HAvH3n.2_peak_1590
Pf3D7_05_v3	335255	335920	666	335425	117	18.252	2.5122	16.3686	R.all.HAvH3n.2_peak_717
Pf3D7_06_v3	1330230	1330416	187	1330339	117	18.252	2.5122	16.3686	R.all.HAvH3n.2_peak_1047
Pf3D7_10_v3	1402268	1402544	277	1402371	94	15.0157	2.51164	13.2673	R.all.HAvH3n.2_peak_1924
Pf3D7_05_v3	79270	79855	586	79532	145	22.1408	2.50998	20.1038	R.all.HAvH3n.2_peak_677
Pf3D7_11_v3	2027071	2027217	147	2027187	82	13.2948	2.5081	11.621	R.all.HAvH3n.2_peak_2241
Pf3D7_13_v3	866908	867544	637	867264	103	16.2244	2.50673	14.4231	R.all.HAvH3n.2_peak_2722
Pf3D7_12_v3	1721510	1722016	507	1721905	145	22.0873	2.50658	20.0523	R.all.HAvH3n.2_peak_2524
Pf3D7_04_v3	48849	49214	366	49111	141	21.5168	2.50575	19.5036	R.all.HAvH3n.2_peak_447
Pf3D7_01_v3	365727	366387	661	365983	75	12.2893	2.50552	10.6633	R.all.HAvH3n.2_peak_60
Pf3D7_11_v3	1899923	1900664	742	1900215	85	13.6911	2.50547	12.0014	R.all.HAvH3n.2_peak_2217
Pf3D7_13_v3	260211	260955	745	260761	104	16.3389	2.50452	14.5332	R.all.HAvH3n.2_peak_2654
Pf3D7_11_v3	994945	995595	651	995284	93	14.7991	2.50429	13.0595	R.all.HAvH3n.2_peak_2129
Pf3D7_11_v3	524615	525538	924	525399	92	14.6557	2.50394	12.9214	R.all.HAvH3n.2_peak_2072
Pf3D7_14_v3	1405039	1406173	1135	1405445	101	15.9094	2.50359	14.1223	R.all.HAvH3n.2_peak_3148
Pf3D7_12_v3	2080146	2081181	1036	2080509	108	16.8847	2.50345	15.0566	R.all.HAvH3n.2_peak_2586
Pf3D7_04_v3	620155	620342	188	620251	85	13.667	2.50294	11.9783	R.all.HAvH3n.2_peak_557
Pf3D7_08_v3	443962	444574	613	444442	248	36.3162	2.50286	33.803	R.all.HAvH3n.2_peak_1412
Pf3D7_11_v3	1550930	1552211	1282	1551751	98	15.4798	2.50261	13.7115	R.all.HAvH3n.2_peak_2192
Pf3D7_12_v3	2264463	2264629	167	2264533	201	29.7954	2.5025	27.48	R.all.HAvH3n.2_peak_2611
Pf3D7_03_v3	52480	52738	259	52610	96	15.1934	2.50193	13.4361	R.all.HAvH3n.2_peak_282
Pf3D7_14_v3	61388	62063	676	61695	96	15.1934	2.50193	13.4361	R.all.HAvH3n.2_peak_2999
Pf3D7_04_v3	1176197	1176447	251	1176324	168	25.205	2.50181	23.0486	R.all.HAvH3n.2_peak_646
Pf3D7_11_v3	1210976	1211408	433	1211179	79	12.8091	2.50087	11.1594	R.all.HAvH3n.2_peak_2156
Pf3D7_07_v3	1378930	1379916	987	1379755	149	22.5509	2.50078	20.4992	R.all.HAvH3n.2_peak_1308
Pf3D7_04_v3	523839	524051	213	523940	90	14.3333	2.49969	12.6139	R.all.HAvH3n.2_peak_531
Pf3D7_11_v3	926625	927423	799	927013	90	14.3333	2.49969	12.6139	R.all.HAvH3n.2_peak_2121
Pf3D7_09_v3	1137357	1137704	348	1137500	111	17.2508	2.49917	15.4073	R.all.HAvH3n.2_peak_1683
Pf3D7_03_v3	155695	155874	180	155766	74	12.0904	2.49854	10.4727	R.all.HAvH3n.2_peak_297
Pf3D7_13_v3	2787973	2788359	387	2788090	73	11.9466	2.49803	10.337	R.all.HAvH3n.2_peak_2967
Pf3D7_14_v3	1197697	1198156	460	1197803	99	15.5689	2.49802	13.795	R.all.HAvH3n.2_peak_3127
Pf3D7_04_v3	472106	472741	636	472335	85	13.6189	2.49788	11.932	R.all.HAvH3n.2_peak_520
Pf3D7_11_v3	1962710	1962996	287	1962820	106	16.5333	2.49727	14.7183	R.all.HAvH3n.2_peak_2229
Pf3D7_14_v3	615215	616133	919	615598	95	14.9959	2.49644	13.2484	R.all.HAvH3n.2_peak_3055
Pf3D7_04_v3	1194067	1194230	164	1194138	128	19.5548	2.49507	17.6191	R.all.HAvH3n.2_peak_653
Pf3D7_14_v3	101819	102282	464	102096	128	19.5548	2.49507	17.6191	R.all.HAvH3n.2_peak_3002
Pf3D7_13_v3	725044	725338	295	725180	91	14.4225	2.49473	12.6996	R.all.HAvH3n.2_peak_2706
Pf3D7_13_v3	975851	976304	454	976099	101	15.8014	2.49394	14.0184	R.all.HAvH3n.2_peak_2736
Pf3D7_08_v3	22228	22492	265	22353	214	31.3807	2.49307	29.0141	R.all.HAvH3n.2_peak_1332
Pf3D7_08_v3	461072	461290	219	461187	85	13.5617	2.49188	11.8772	R.all.HAvH3n.2_peak_1419
Pf3D7_04_v3	56650	56881	232	56780	129	19.6444	2.49162	17.7054	R.all.HAvH3n.2_peak_456
Pf3D7_04_v3	1164848	1165107	260	1164974	84	13.4181	2.49136	11.7392	R.all.HAvH3n.2_peak_642
Pf3D7_13_v3	1542823	1543209	387	1542985	95	14.9419	2.49133	13.1966	R.all.HAvH3n.2_peak_2804
Pf3D7_04_v3	711859	712470	612	712217	110	17.0051	2.49038	15.1707	R.all.HAvH3n.2_peak_566
Pf3D7_10_v3	595332	596164	833	595860	77	12.4288	2.48928	10.7947	R.all.HAvH3n.2_peak_1816
Pf3D7_11_v3	1423026	1423357	332	1423262	90	14.225	2.4889	12.5097	R.all.HAvH3n.2_peak_2178
Pf3D7_13_v3	173466	174822	1357	174032	88	13.946	2.48866	12.2439	R.all.HAvH3n.2_peak_2649
Pf3D7_06_v3	515814	516042	229	515921	108	16.6962	2.48764	14.8747	R.all.HAvH3n.2_peak_931
Pf3D7_11_v3	511200	511566	367	511381	77	12.4124	2.4874	10.7789	R.all.HAvH3n.2_peak_2068
Pf3D7_14_v3	1198742	1199861	1120	1199001	95	14.8873	2.48617	13.1441	R.all.HAvH3n.2_peak_3128
Pf3D7_07_v3	803792	804506	715	804051	90	14.1935	2.48577	12.4794	R.all.HAvH3n.2_peak_1227
Pf3D7_14_v3	3276765	3277025	261	3276937	143	21.4834	2.48571	19.4731	R.all.HAvH3n.2_peak_3391
Pf3D7_10_v3	871141	871813	673	871362	84	13.3639	2.48562	11.6872	R.all.HAvH3n.2_peak_1847
Pf3D7_02_v3	575230	575668	439	575524	71	11.5622	2.48503	9.96856	R.all.HAvH3n.2_peak_205
Pf3D7_03_v3	192349	192573	225	192439	71	11.5622	2.48503	9.96856	R.all.HAvH3n.2_peak_303
Pf3D7_03_v3	635626	636064	439	635857	71	11.5622	2.48503	9.96856	R.all.HAvH3n.2_peak_367
Pf3D7_05_v3	557144	557492	349	557263	71	11.5622	2.48503	9.96856	R.all.HAvH3n.2_peak_745
Pf3D7_12_v3	1694088	1694234	147	1694185	71	11.5622	2.48503	9.96856	R.all.HAvH3n.2_peak_2508
Pf3D7_13_v3	54356	54502	147	54375	71	11.5622	2.48503	9.96856	R.all.HAvH3n.2_peak_2628
Pf3D7_13_v3	1382872	1383196	325	1383070	71	11.5622	2.48503	9.96856	R.all.HAvH3n.2_peak_2789
Pf3D7_14_v3	3072252	3072651	400	3072378	71	11.5622	2.48503	9.96856	R.all.HAvH3n.2_peak_3355
Pf3D7_12_v3	6746	6931	186	6836	228	33.1092	2.485	30.6895	R.all.HAvH3n.2_peak_2252
Pf3D7_14_v3	71655	72295	641	71969	81	12.9402	2.48459	11.2829	R.all.HAvH3n.2_peak_3001
Pf3D7_14_v3	2360959	2361780	822	2361664	82	13.0767	2.48442	11.414	R.all.HAvH3n.2_peak_3264
Pf3D7_09_v3	1127041	1127619	579	1127437	81	12.933	2.4838	11.2761	R.all.HAvH3n.2_peak_1680
Pf3D7_14_v3	1112693	1113443	751	1112821	105	16.2341	2.48347	14.4324	R.all.HAvH3n.2_peak_3112
Pf3D7_13_v3	2837342	2837826	485	2837647	71	11.5491	2.4834	9.9585	R.all.HAvH3n.2_peak_2973
Pf3D7_14_v3	1374038	1374497	460	1374190	92	14.4095	2.47994	12.687	R.all.HAvH3n.2_peak_3147
Pf3D7_10_v3	570454	570952	499	570804	106	16.3226	2.4793	14.5175	R.all.HAvH3n.2_peak_1814
Pf3D7_14_v3	1027961	1028746	786	1028290	73	11.781	2.47805	10.1788	R.all.HAvH3n.2_peak_3105
Pf3D7_13_v3	2322083	2322443	361	2322338	75	12.0531	2.4777	10.4369	R.all.HAvH3n.2_peak_2915
Pf3D7_12_v3	449294	449736	443	449492	91	14.2423	2.47701	12.5264	R.all.HAvH3n.2_peak_2317
Pf3D7_06_v3	1167003	1167389	387	1167300	96	14.9243	2.47674	13.1797	R.all.HAvH3n.2_peak_1025
Pf3D7_14_v3	2716571	2717160	590	2716895	95	14.781	2.47613	13.0419	R.all.HAvH3n.2_peak_3302
Pf3D7_12_v3	764468	765060	593	764786	116	17.628	2.4743	15.7689	R.all.HAvH3n.2_peak_2368
Pf3D7_04_v3	198488	198699	212	198595	88	13.7958	2.47343	12.0998	R.all.HAvH3n.2_peak_479
Pf3D7_13_v3	2423905	2424453	549	2424354	78	12.4238	2.47299	10.7898	R.all.HAvH3n.2_peak_2924
Pf3D7_05_v3	695579	696368	790	695906	86	13.5164	2.47281	11.8337	R.all.HAvH3n.2_peak_766
Pf3D7_06_v3	4748	4966	219	4839	119	18.0042	2.47179	16.1292	R.all.HAvH3n.2_peak_864
Pf3D7_14_v3	3109977	3110709	733	3110281	96	14.8711	2.47176	13.1286	R.all.HAvH3n.2_peak_3361
Pf3D7_07_v3	1382873	1383415	543	1383117	141	20.988	2.47137	18.9955	R.all.HAvH3n.2_peak_1309
Pf3D7_10_v3	165004	165801	798	165377	87	13.6334	2.4708	11.946	R.all.HAvH3n.2_peak_1759
Pf3D7_14_v3	1263967	1264376	410	1264266	87	13.6334	2.4708	11.946	R.all.HAvH3n.2_peak_3141
Pf3D7_06_v3	1144755	1147763	3009	1147208	98	15.1292	2.47042	13.3742	R.all.HAvH3n.2_peak_1020
Pf3D7_09_v3	1532428	1532803	376	1532670	355	49.8895	2.47022	47.0801	R.all.HAvH3n.2_peak_1730
Pf3D7_08_v3	735989	736455	467	736258	85	13.3462	2.46931	11.6704	R.all.HAvH3n.2_peak_1451
Pf3D7_12_v3	2247699	2247955	257	2247815	204	29.4394	2.46735	27.1338	R.all.HAvH3n.2_peak_2608
Pf3D7_04_v3	871173	871546	374	871409	82	12.9153	2.46695	11.2591	R.all.HAvH3n.2_peak_584
Pf3D7_11_v3	167181	167786	606	167343	99	15.2266	2.46691	13.468	R.all.HAvH3n.2_peak_2028
Pf3D7_04_v3	1113373	1114011	639	1113668	74	11.8185	2.46615	10.2144	R.all.HAvH3n.2_peak_627
Pf3D7_14_v3	910661	911543	883	911003	101	15.4815	2.46542	13.7132	R.all.HAvH3n.2_peak_3092
Pf3D7_14_v3	1911112	1911952	841	1911809	101	15.4815	2.46542	13.7132	R.all.HAvH3n.2_peak_3218
Pf3D7_12_v3	552922	553778	857	553599	86	13.4365	2.46454	11.757	R.all.HAvH3n.2_peak_2333
Pf3D7_12_v3	2218897	2219059	163	2218982	98	15.0517	2.46333	13.302	R.all.HAvH3n.2_peak_2599
Pf3D7_04_v3	55673	56364	692	55958	305	42.9052	2.46286	40.2343	R.all.HAvH3n.2_peak_455
Pf3D7_11_v3	1720470	1720886	417	1720721	101	15.4504	2.46266	13.6832	R.all.HAvH3n.2_peak_2201
Pf3D7_09_v3	718802	719172	371	719042	77	12.1965	2.46263	10.5744	R.all.HAvH3n.2_peak_1634
Pf3D7_13_v3	2511031	2511979	949	2511197	94	14.5008	2.46249	12.7746	R.all.HAvH3n.2_peak_2938
Pf3D7_12_v3	597382	597966	585	597855	81	12.7348	2.46211	11.0884	R.all.HAvH3n.2_peak_2342
Pf3D7_03_v3	938190	938913	724	938653	89	13.8142	2.46157	12.1174	R.all.HAvH3n.2_peak_412
Pf3D7_01_v3	381882	382431	550	382024	89	13.814	2.46155	12.1172	R.all.HAvH3n.2_peak_65
Pf3D7_02_v3	636239	636819	581	636645	93	14.3349	2.45956	12.6154	R.all.HAvH3n.2_peak_217
Pf3D7_02_v3	419653	419965	313	419779	98	14.999	2.45851	13.2513	R.all.HAvH3n.2_peak_184
Pf3D7_06_v3	725483	725955	473	725844	123	18.3663	2.45835	16.4787	R.all.HAvH3n.2_peak_956
Pf3D7_12_v3	2263142	2263429	288	2263365	122	18.2234	2.45774	16.3409	R.all.HAvH3n.2_peak_2610
Pf3D7_07_v3	979502	979701	200	979585	114	17.135	2.45681	15.2956	R.all.HAvH3n.2_peak_1250
Pf3D7_10_v3	1466095	1466723	629	1466214	89	13.7611	2.45626	12.0664	R.all.HAvH3n.2_peak_1940
Pf3D7_04_v3	409360	409777	418	409444	111	16.703	2.45451	14.8813	R.all.HAvH3n.2_peak_506
Pf3D7_10_v3	723096	723616	521	723237	93	14.2822	2.4545	12.5647	R.all.HAvH3n.2_peak_1837
Pf3D7_05_v3	651123	651353	231	651258	71	11.3105	2.45394	9.7301	R.all.HAvH3n.2_peak_759
Pf3D7_13_v3	135148	135327	180	135215	72	11.4445	2.4538	9.85855	R.all.HAvH3n.2_peak_2642
Pf3D7_08_v3	676607	677383	777	676836	85	13.1868	2.45265	11.5197	R.all.HAvH3n.2_peak_1443
Pf3D7_10_v3	692964	693277	314	693197	86	13.321	2.45261	11.6461	R.all.HAvH3n.2_peak_1834
Pf3D7_10_v3	1021349	1021533	185	1021418	79	12.3767	2.45241	10.747	R.all.HAvH3n.2_peak_1867
Pf3D7_12_v3	927933	928852	920	928309	84	13.0432	2.4517	11.3818	R.all.HAvH3n.2_peak_2400
Pf3D7_07_v3	129803	130141	339	130000	82	12.7693	2.45118	11.1214	R.all.HAvH3n.2_peak_1101
Pf3D7_12_v3	1455492	1456151	660	1455629	88	13.5696	2.45054	11.8848	R.all.HAvH3n.2_peak_2473
Pf3D7_08_v3	1438030	1438403	374	1438073	70	11.148	2.45051	9.57432	R.all.HAvH3n.2_peak_1538
Pf3D7_09_v3	1401228	1401654	427	1401295	70	11.148	2.45051	9.57432	R.all.HAvH3n.2_peak_1705
Pf3D7_13_v3	2263456	2263713	258	2263562	70	11.148	2.45051	9.57432	R.all.HAvH3n.2_peak_2908
Pf3D7_13_v3	511893	512367	475	512022	74	11.6771	2.44936	10.0789	R.all.HAvH3n.2_peak_2684
Pf3D7_01_v3	495803	496160	358	496049	81	12.6099	2.44847	10.9683	R.all.HAvH3n.2_peak_79
Pf3D7_13_v3	2833245	2834039	795	2833460	80	12.4683	2.44766	10.8326	R.all.HAvH3n.2_peak_2972
Pf3D7_13_v3	1334234	1335180	947	1334831	107	16.0785	2.4472	14.283	R.all.HAvH3n.2_peak_2781
Pf3D7_13_v3	1499412	1499813	402	1499722	90	13.7993	2.44669	12.103	R.all.HAvH3n.2_peak_2800
Pf3D7_13_v3	1886363	1886897	535	1886589	89	13.6558	2.44573	11.9674	R.all.HAvH3n.2_peak_2868
Pf3D7_07_v3	138972	140286	1315	139299	120	17.7796	2.44455	15.915	R.all.HAvH3n.2_peak_1103
Pf3D7_03_v3	338544	339099	556	338834	87	13.3687	2.44374	11.6918	R.all.HAvH3n.2_peak_329
Pf3D7_13_v3	855726	856409	684	856095	81	12.5594	2.44296	10.9198	R.all.HAvH3n.2_peak_2721
Pf3D7_11_v3	45484	45667	184	45561	210	29.679	2.44222	27.3668	R.all.HAvH3n.2_peak_2013
Pf3D7_05_v3	733716	734635	920	733981	89	13.6034	2.4405	11.9172	R.all.HAvH3n.2_peak_775
Pf3D7_08_v3	1325219	1326011	793	1325680	94	14.2685	2.44041	12.5514	R.all.HAvH3n.2_peak_1515
Pf3D7_06_v3	1075197	1076103	907	1075629	83	12.7942	2.4395	11.1451	R.all.HAvH3n.2_peak_996
Pf3D7_14_v3	48992	49837	846	49494	90	13.6948	2.43636	12.0048	R.all.HAvH3n.2_peak_2996
Pf3D7_07_v3	1386200	1386508	309	1386316	221	30.9886	2.43614	28.6356	R.all.HAvH3n.2_peak_1310
Pf3D7_05_v3	688365	689203	839	688617	99	14.8812	2.43565	13.1383	R.all.HAvH3n.2_peak_765
Pf3D7_10_v3	1442720	1443431	712	1443169	110	16.311	2.43342	14.5064	R.all.HAvH3n.2_peak_1939
Pf3D7_06_v3	418443	419111	669	418648	96	14.4513	2.43266	12.7272	R.all.HAvH3n.2_peak_917
Pf3D7_10_v3	449829	450057	229	449960	90	13.6428	2.43123	11.955	R.all.HAvH3n.2_peak_1805
Pf3D7_08_v3	1203120	1203447	328	1203304	113	16.6786	2.43112	14.8579	R.all.HAvH3n.2_peak_1493
Pf3D7_12_v3	568608	569068	461	568953	80	12.3116	2.43039	10.6848	R.all.HAvH3n.2_peak_2338
Pf3D7_04_v3	1156954	1157203	250	1157064	222	30.9798	2.43029	28.627	R.all.HAvH3n.2_peak_634
Pf3D7_02_v3	272179	272890	712	272406	79	12.1669	2.42902	10.5461	R.all.HAvH3n.2_peak_150
Pf3D7_13_v3	1393192	1393717	526	1393337	97	14.5429	2.42892	12.8151	R.all.HAvH3n.2_peak_2790
Pf3D7_05_v3	81191	81737	547	81503	78	12.0307	2.42857	10.4154	R.all.HAvH3n.2_peak_678
Pf3D7_14_v3	3223416	3223854	439	3223583	83	12.6897	2.42838	11.045	R.all.HAvH3n.2_peak_3384
Pf3D7_06_v3	574085	574428	344	574301	93	13.9961	2.42709	12.292	R.all.HAvH3n.2_peak_941
Pf3D7_07_v3	910005	910242	238	910110	134	19.3711	2.42612	17.4434	R.all.HAvH3n.2_peak_1239
Pf3D7_13_v3	43907	44053	147	43947	81	12.4023	2.42586	10.7717	R.all.HAvH3n.2_peak_2625
Pf3D7_14_v3	3147777	3148310	534	3147902	76	11.7354	2.42502	10.135	R.all.HAvH3n.2_peak_3368
Pf3D7_11_v3	24492	24675	184	24568	101	15.0129	2.42384	13.2647	R.all.HAvH3n.2_peak_1999
Pf3D7_06_v3	1124154	1125046	893	1124566	98	14.6073	2.42277	12.8769	R.all.HAvH3n.2_peak_1009
Pf3D7_13_v3	1224167	1224798	632	1224542	103	15.248	2.42146	13.4886	R.all.HAvH3n.2_peak_2761
Pf3D7_05_v3	462877	463040	164	462982	71	11.0384	2.42047	9.47167	R.all.HAvH3n.2_peak_739
Pf3D7_13_v3	2319925	2320277	353	2320180	76	11.6833	2.41901	10.085	R.all.HAvH3n.2_peak_2914
Pf3D7_05_v3	143226	143826	601	143659	85	12.8626	2.41889	11.2086	R.all.HAvH3n.2_peak_684
Pf3D7_07_v3	385652	386003	352	385889	97	14.4337	2.41888	12.7103	R.all.HAvH3n.2_peak_1135
Pf3D7_13_v3	1351499	1352708	1210	1351953	95	14.1534	2.41714	12.4431	R.all.HAvH3n.2_peak_2784
Pf3D7_01_v3	349255	349717	463	349375	69	10.7397	2.416	9.18569	R.all.HAvH3n.2_peak_57
Pf3D7_01_v3	480752	481037	286	480909	69	10.7397	2.416	9.18569	R.all.HAvH3n.2_peak_77
Pf3D7_02_v3	291696	292103	408	291812	69	10.7397	2.416	9.18569	R.all.HAvH3n.2_peak_157
Pf3D7_04_v3	976244	976390	147	976389	69	10.7397	2.416	9.18569	R.all.HAvH3n.2_peak_607
Pf3D7_05_v3	1178344	1178718	375	1178495	69	10.7397	2.416	9.18569	R.all.HAvH3n.2_peak_829
Pf3D7_06_v3	351822	352326	505	352122	69	10.7397	2.416	9.18569	R.all.HAvH3n.2_peak_911
Pf3D7_07_v3	515989	516135	147	516102	69	10.7397	2.416	9.18569	R.all.HAvH3n.2_peak_1154
Pf3D7_10_v3	25666	25812	147	25729	69	10.7397	2.416	9.18569	R.all.HAvH3n.2_peak_1740
Pf3D7_10_v3	316757	317229	473	316863	69	10.7397	2.416	9.18569	R.all.HAvH3n.2_peak_1781
Pf3D7_11_v3	160394	160778	385	160532	69	10.7397	2.416	9.18569	R.all.HAvH3n.2_peak_2027
Pf3D7_12_v3	1704517	1704663	147	1704552	69	10.7397	2.416	9.18569	R.all.HAvH3n.2_peak_2515
Pf3D7_13_v3	1543620	1543956	337	1543684	69	10.7397	2.416	9.18569	R.all.HAvH3n.2_peak_2805
Pf3D7_11_v3	1563949	1564277	329	1564034	73	11.2515	2.41448	9.67362	R.all.HAvH3n.2_peak_2194
Pf3D7_04_v3	936116	936399	284	936196	116	16.8525	2.41392	15.0254	R.all.HAvH3n.2_peak_594
Pf3D7_01_v3	368377	368703	327	368490	86	12.9381	2.41318	11.281	R.all.HAvH3n.2_peak_63
Pf3D7_02_v3	842818	843878	1061	843170	99	14.6243	2.41248	12.8912	R.all.HAvH3n.2_peak_243
Pf3D7_10_v3	1226946	1228499	1554	1228078	103	15.1359	2.41173	13.3808	R.all.HAvH3n.2_peak_1898
Pf3D7_11_v3	519974	520203	230	520099	75	11.4849	2.41119	9.8971	R.all.HAvH3n.2_peak_2069
Pf3D7_11_v3	37783	38747	965	37897	121	17.4654	2.41117	15.6121	R.all.HAvH3n.2_peak_2008
Pf3D7_13_v3	2698469	2699144	676	2698822	101	14.8597	2.41029	13.1176	R.all.HAvH3n.2_peak_2958
Pf3D7_10_v3	1432668	1432908	241	1432840	74	11.3436	2.40991	9.76179	R.all.HAvH3n.2_peak_1932
Pf3D7_03_v3	205024	205561	538	205318	89	13.2861	2.40888	11.6127	R.all.HAvH3n.2_peak_305
Pf3D7_13_v3	2710910	2711304	395	2711176	77	11.7236	2.40866	10.1236	R.all.HAvH3n.2_peak_2962
Pf3D7_14_v3	2685093	2685420	328	2685306	71	10.9116	2.40491	9.35019	R.all.HAvH3n.2_peak_3293
Pf3D7_09_v3	1261250	1261663	414	1261464	103	15.0445	2.40381	13.2951	R.all.HAvH3n.2_peak_1692
Pf3D7_05_v3	772235	773030	796	772919	78	11.8054	2.40323	10.2018	R.all.HAvH3n.2_peak_782
Pf3D7_02_v3	464384	464643	260	464526	106	15.4231	2.40307	13.657	R.all.HAvH3n.2_peak_187
Pf3D7_04_v3	981923	982693	771	982222	167	23.2677	2.40286	21.1864	R.all.HAvH3n.2_peak_609
Pf3D7_03_v3	276072	276469	398	276287	84	12.5756	2.40252	10.9355	R.all.HAvH3n.2_peak_314
Pf3D7_14_v3	1171248	1171467	220	1171380	84	12.5756	2.40252	10.9355	R.all.HAvH3n.2_peak_3118
Pf3D7_05_v3	58703	59129	427	58814	73	11.148	2.40212	9.57432	R.all.HAvH3n.2_peak_669
Pf3D7_08_v3	41283	41462	180	41367	97	14.2363	2.40077	12.5205	R.all.HAvH3n.2_peak_1340
Pf3D7_12_v3	1737442	1737588	147	1737517	75	11.3844	2.39949	9.80093	R.all.HAvH3n.2_peak_2534
Pf3D7_03_v3	429465	429819	355	429558	98	14.3452	2.39895	12.6253	R.all.HAvH3n.2_peak_345
Pf3D7_12_v3	733603	734400	798	734148	77	11.6291	2.39792	10.0329	R.all.HAvH3n.2_peak_2362
Pf3D7_12_v3	1340964	1341209	246	1341109	90	13.2949	2.39698	11.6211	R.all.HAvH3n.2_peak_2459
Pf3D7_10_v3	1326909	1328054	1146	1327653	96	14.0586	2.39626	12.3521	R.all.HAvH3n.2_peak_1909
Pf3D7_09_v3	630692	631254	563	630894	73	11.0966	2.39599	9.52744	R.all.HAvH3n.2_peak_1625
Pf3D7_13_v3	2206726	2207721	996	2207304	86	12.7609	2.395	11.1132	R.all.HAvH3n.2_peak_2903
Pf3D7_06_v3	1146	1498	353	1288	123	17.5002	2.39471	15.6457	R.all.HAvH3n.2_peak_861
Pf3D7_12_v3	1058084	1058522	439	1058181	76	11.4701	2.39448	9.88287	R.all.HAvH3n.2_peak_2411
Pf3D7_04_v3	963844	964126	283	963982	179	24.627	2.39362	22.4937	R.all.HAvH3n.2_peak_599
Pf3D7_08_v3	436002	436209	208	436106	125	17.7356	2.39325	15.8727	R.all.HAvH3n.2_peak_1406
Pf3D7_05_v3	352207	352891	685	352525	88	12.9971	2.39292	11.3376	R.all.HAvH3n.2_peak_721
Pf3D7_04_v3	267578	268102	525	267974	78	11.7054	2.39201	10.106	R.all.HAvH3n.2_peak_490
Pf3D7_10_v3	1438904	1439407	504	1439148	127	17.9711	2.39183	16.0975	R.all.HAvH3n.2_peak_1938
Pf3D7_12_v3	473456	473760	305	473597	88	12.9782	2.39102	11.3194	R.all.HAvH3n.2_peak_2321
Pf3D7_09_v3	113772	114514	743	113992	86	12.7208	2.39089	11.0748	R.all.HAvH3n.2_peak_1573
Pf3D7_14_v3	3203264	3203816	553	3203372	80	11.9502	2.3907	10.3405	R.all.HAvH3n.2_peak_3380
Pf3D7_10_v3	1166142	1166839	698	1166444	70	10.6645	2.3904	9.116	R.all.HAvH3n.2_peak_1886
Pf3D7_12_v3	1688905	1689523	619	1689160	94	13.7276	2.38927	12.0343	R.all.HAvH3n.2_peak_2506
Pf3D7_12_v3	1333429	1334242	814	1333764	74	11.1522	2.38736	9.57842	R.all.HAvH3n.2_peak_2457
Pf3D7_02_v3	598791	599304	514	599013	80	11.9184	2.38722	10.3102	R.all.HAvH3n.2_peak_210
Pf3D7_08_v3	192413	194019	1607	193032	94	13.7058	2.38722	12.0155	R.all.HAvH3n.2_peak_1369
Pf3D7_05_v3	747865	748785	921	748165	81	12.0431	2.38688	10.4273	R.all.HAvH3n.2_peak_779
Pf3D7_12_v3	771726	772646	921	772369	156	21.556	2.38542	19.5414	R.all.HAvH3n.2_peak_2372
Pf3D7_01_v3	418419	418778	360	418510	68	10.3375	2.38148	8.80298	R.all.HAvH3n.2_peak_71
Pf3D7_02_v3	109900	110124	225	110023	68	10.3375	2.38148	8.80298	R.all.HAvH3n.2_peak_126
Pf3D7_02_v3	523442	523915	474	523565	68	10.3375	2.38148	8.80298	R.all.HAvH3n.2_peak_193
Pf3D7_03_v3	326551	326764	214	326598	68	10.3375	2.38148	8.80298	R.all.HAvH3n.2_peak_325
Pf3D7_10_v3	377060	377401	342	377169	68	10.3375	2.38148	8.80298	R.all.HAvH3n.2_peak_1794
Pf3D7_12_v3	1209355	1209553	199	1209457	68	10.3375	2.38148	8.80298	R.all.HAvH3n.2_peak_2440
Pf3D7_13_v3	2124298	2124879	582	2124763	68	10.3375	2.38148	8.80298	R.all.HAvH3n.2_peak_2892
Pf3D7_13_v3	2788581	2788891	311	2788772	68	10.3375	2.38148	8.80298	R.all.HAvH3n.2_peak_2968
Pf3D7_14_v3	142599	143011	413	142745	68	10.3375	2.38148	8.80298	R.all.HAvH3n.2_peak_3008
Pf3D7_14_v3	1623072	1623529	458	1623420	68	10.3375	2.38148	8.80298	R.all.HAvH3n.2_peak_3186
Pf3D7_01_v3	413846	414686	841	414144	87	12.7529	2.38118	11.1056	R.all.HAvH3n.2_peak_70
Pf3D7_13_v3	339932	341514	1583	340134	110	15.6449	2.37915	13.8679	R.all.HAvH3n.2_peak_2661
Pf3D7_13_v3	1295460	1296353	894	1295981	128	17.9159	2.37897	16.0463	R.all.HAvH3n.2_peak_2773
Pf3D7_10_v3	688209	688792	584	688652	88	12.8462	2.37779	11.1927	R.all.HAvH3n.2_peak_1833
Pf3D7_06_v3	105964	106522	559	106296	73	10.9437	2.37778	9.38096	R.all.HAvH3n.2_peak_880
Pf3D7_12_v3	1453385	1454162	778	1454053	87	12.7164	2.37748	11.0706	R.all.HAvH3n.2_peak_2471
Pf3D7_07_v3	588002	588305	304	588189	159	21.7867	2.3769	19.7641	R.all.HAvH3n.2_peak_1192
Pf3D7_06_v3	1410406	1410571	166	1410500	141	19.5211	2.37678	17.5864	R.all.HAvH3n.2_peak_1070
Pf3D7_09_v3	614469	614923	455	614721	87	12.7028	2.37611	11.0576	R.all.HAvH3n.2_peak_1624
Pf3D7_05_v3	326040	326679	640	326457	81	11.9423	2.37598	10.3329	R.all.HAvH3n.2_peak_714
Pf3D7_02_v3	735524	735971	448	735838	78	11.5617	2.3759	9.96856	R.all.HAvH3n.2_peak_229
Pf3D7_12_v3	727594	727934	341	727664	84	12.3153	2.37527	10.6883	R.all.HAvH3n.2_peak_2360
Pf3D7_06_v3	1385051	1385199	149	1385109	189	25.5092	2.37471	23.3406	R.all.HAvH3n.2_peak_1068
Pf3D7_13_v3	2429390	2430421	1032	2430083	87	12.6797	2.37376	11.0355	R.all.HAvH3n.2_peak_2925
Pf3D7_06_v3	430577	431172	596	430774	111	15.6888	2.37251	13.9102	R.all.HAvH3n.2_peak_919
Pf3D7_13_v3	54640	54809	170	54740	102	14.5515	2.37205	12.8234	R.all.HAvH3n.2_peak_2629
Pf3D7_09_v3	1301054	1301245	192	1301171	76	11.2743	2.37201	9.69529	R.all.HAvH3n.2_peak_1694
Pf3D7_02_v3	363748	363957	210	363875	95	13.658	2.37087	11.9696	R.all.HAvH3n.2_peak_174
Pf3D7_05_v3	30364	30693	330	30484	147	20.1791	2.37082	18.2192	R.all.HAvH3n.2_peak_659
Pf3D7_09_v3	1421429	1421813	385	1421554	112	15.7823	2.36995	14	R.all.HAvH3n.2_peak_1711
Pf3D7_07_v3	1107358	1108007	650	1107888	91	13.1434	2.36977	11.478	R.all.HAvH3n.2_peak_1270
Pf3D7_11_v3	1783517	1783868	352	1783656	71	10.6054	2.3675	9.05941	R.all.HAvH3n.2_peak_2206
Pf3D7_12_v3	17447	17593	147	17527	137	18.8745	2.36734	16.9666	R.all.HAvH3n.2_peak_2255
Pf3D7_09_v3	1350901	1351459	559	1351037	68	10.2238	2.36705	8.69635	R.all.HAvH3n.2_peak_1703
Pf3D7_10_v3	1569890	1570824	935	1570574	96	13.7357	2.36644	12.0421	R.all.HAvH3n.2_peak_1973
Pf3D7_14_v3	24691	24892	202	24795	173	23.3374	2.36593	21.2538	R.all.HAvH3n.2_peak_2989
Pf3D7_01_v3	8516	8671	156	8579	186	24.9393	2.36519	22.7928	R.all.HAvH3n.2_peak_7
Pf3D7_04_v3	537929	538622	694	538191	97	13.8368	2.36423	12.139	R.all.HAvH3n.2_peak_534
Pf3D7_10_v3	1130254	1130401	148	1130326	166	22.4325	2.36409	20.3849	R.all.HAvH3n.2_peak_1881
Pf3D7_07_v3	488748	489482	735	489345	95	13.5508	2.36089	11.8666	R.all.HAvH3n.2_peak_1148
Pf3D7_07_v3	1442866	1443209	344	1443135	309	40.0309	2.36024	37.4225	R.all.HAvH3n.2_peak_1327
Pf3D7_02_v3	488382	488751	370	488608	83	12.0254	2.35802	10.4103	R.all.HAvH3n.2_peak_190
Pf3D7_13_v3	2105326	2105918	593	2105443	84	12.147	2.35771	10.527	R.all.HAvH3n.2_peak_2890
Pf3D7_13_v3	1863312	1864136	825	1863874	92	13.1413	2.35752	11.476	R.all.HAvH3n.2_peak_2861
Pf3D7_08_v3	1204981	1205454	474	1205203	82	11.8891	2.35679	10.282	R.all.HAvH3n.2_peak_1494
Pf3D7_13_v3	983277	983753	477	983540	82	11.8864	2.3565	10.2794	R.all.HAvH3n.2_peak_2738
Pf3D7_09_v3	478768	479233	466	478895	86	12.383	2.35636	10.7531	R.all.HAvH3n.2_peak_1610
Pf3D7_13_v3	1557359	1558265	907	1557938	100	14.1182	2.35594	12.4091	R.all.HAvH3n.2_peak_2809
Pf3D7_06_v3	1138705	1139380	676	1139183	92	13.1216	2.35563	11.457	R.all.HAvH3n.2_peak_1016
Pf3D7_10_v3	512644	513161	518	512720	76	11.1294	2.35543	9.55889	R.all.HAvH3n.2_peak_1811
Pf3D7_14_v3	2927968	2928775	808	2928244	88	12.619	2.35508	10.9771	R.all.HAvH3n.2_peak_3332
Pf3D7_01_v3	31087	31331	245	31224	125	17.196	2.35446	15.3544	R.all.HAvH3n.2_peak_10
Pf3D7_03_v3	703276	703571	296	703390	91	12.9785	2.35381	11.3197	R.all.HAvH3n.2_peak_375
Pf3D7_04_v3	553502	553859	358	553809	91	12.9785	2.35381	11.3197	R.all.HAvH3n.2_peak_542
Pf3D7_08_v3	1296185	1296848	664	1296654	114	15.8233	2.35351	14.0395	R.all.HAvH3n.2_peak_1510
Pf3D7_08_v3	314440	314987	548	314750	75	10.9807	2.35263	9.41637	R.all.HAvH3n.2_peak_1384
Pf3D7_07_v3	1146614	1146992	379	1146737	77	11.2221	2.35183	9.64529	R.all.HAvH3n.2_peak_1272
Pf3D7_08_v3	137863	138377	515	138220	93	13.2044	2.35171	11.5366	R.all.HAvH3n.2_peak_1360
Pf3D7_12_v3	654825	655339	515	654968	102	14.3062	2.3507	12.5878	R.all.HAvH3n.2_peak_2349
Pf3D7_14_v3	2732028	2733055	1028	2732775	85	12.2035	2.35068	10.5812	R.all.HAvH3n.2_peak_3303
Pf3D7_04_v3	89720	90226	507	89836	336	43.0123	2.35066	40.3393	R.all.HAvH3n.2_peak_462
Pf3D7_06_v3	1126251	1126895	645	1126701	89	12.6923	2.35005	11.0474	R.all.HAvH3n.2_peak_1010
Pf3D7_09_v3	1301457	1301704	248	1301594	89	12.6923	2.35005	11.0474	R.all.HAvH3n.2_peak_1695
Pf3D7_13_v3	330055	330426	372	330347	92	13.0476	2.34855	11.3861	R.all.HAvH3n.2_peak_2659
Pf3D7_03_v3	1037769	1037915	147	1037881	67	9.94133	2.34697	8.4263	R.all.HAvH3n.2_peak_423
Pf3D7_04_v3	1026966	1027310	345	1027106	67	9.94133	2.34697	8.4263	R.all.HAvH3n.2_peak_613
Pf3D7_06_v3	244296	244528	233	244431	67	9.94133	2.34697	8.4263	R.all.HAvH3n.2_peak_897
Pf3D7_08_v3	351744	351927	184	351812	67	9.94133	2.34697	8.4263	R.all.HAvH3n.2_peak_1391
Pf3D7_09_v3	609149	609370	222	609253	67	9.94133	2.34697	8.4263	R.all.HAvH3n.2_peak_1623
Pf3D7_13_v3	277219	277378	160	277264	67	9.94133	2.34697	8.4263	R.all.HAvH3n.2_peak_2655
Pf3D7_13_v3	2151906	2152069	164	2151986	67	9.94133	2.34697	8.4263	R.all.HAvH3n.2_peak_2897
Pf3D7_11_v3	1821136	1822805	1670	1822519	86	12.2819	2.34605	10.6562	R.all.HAvH3n.2_peak_2212
Pf3D7_13_v3	1865600	1866692	1093	1865929	84	12.0341	2.34594	10.4187	R.all.HAvH3n.2_peak_2863
Pf3D7_03_v3	799120	800495	1376	799989	94	13.2609	2.3454	11.5909	R.all.HAvH3n.2_peak_393
Pf3D7_08_v3	53410	53565	156	53489	94	13.2609	2.3454	11.5909	R.all.HAvH3n.2_peak_1347
Pf3D7_10_v3	1031018	1031552	535	1031276	74	10.7875	2.34457	9.23136	R.all.HAvH3n.2_peak_1868
Pf3D7_08_v3	1344860	1345204	345	1345081	81	11.6444	2.34385	10.0474	R.all.HAvH3n.2_peak_1521
Pf3D7_08_v3	674766	675142	377	674854	90	12.747	2.34332	11.0999	R.all.HAvH3n.2_peak_1442
Pf3D7_12_v3	1065882	1066663	782	1066171	71	10.4058	2.3432	8.86831	R.all.HAvH3n.2_peak_2413
Pf3D7_06_v3	1365827	1366270	444	1365972	168	22.2938	2.34317	20.2512	R.all.HAvH3n.2_peak_1061
Pf3D7_12_v3	48966	49140	175	49058	83	11.8821	2.34293	10.2753	R.all.HAvH3n.2_peak_2268
Pf3D7_12_v3	1933930	1934775	846	1934583	82	11.7589	2.34291	10.1573	R.all.HAvH3n.2_peak_2563
Pf3D7_14_v3	2115779	2117931	2153	2117282	90	12.7377	2.3424	11.091	R.all.HAvH3n.2_peak_3236
Pf3D7_13_v3	1765813	1766569	757	1765986	89	12.611	2.34203	10.9694	R.all.HAvH3n.2_peak_2845
Pf3D7_12_v3	1778528	1779051	524	1778858	77	11.1279	2.34119	9.55737	R.all.HAvH3n.2_peak_2541
Pf3D7_13_v3	1229070	1229232	163	1229145	77	11.1279	2.34119	9.55737	R.all.HAvH3n.2_peak_2763
Pf3D7_10_v3	441241	441931	691	441480	77	11.1198	2.34028	9.54971	R.all.HAvH3n.2_peak_1803
Pf3D7_09_v3	364105	364660	556	364402	67	9.87974	2.33907	8.3697	R.all.HAvH3n.2_peak_1599
Pf3D7_12_v3	1316811	1317363	553	1317081	88	12.4535	2.33858	10.8185	R.all.HAvH3n.2_peak_2454
Pf3D7_09_v3	1420676	1420963	288	1420818	135	18.1854	2.33807	16.3044	R.all.HAvH3n.2_peak_1710
Pf3D7_12_v3	1705308	1705553	246	1705418	139	18.658	2.33713	16.7578	R.all.HAvH3n.2_peak_2517
Pf3D7_09_v3	5594	5994	401	5905	306	38.8567	2.336	36.2767	R.all.HAvH3n.2_peak_1551
Pf3D7_03_v3	744215	745024	810	744732	89	12.546	2.33563	10.9071	R.all.HAvH3n.2_peak_379
Pf3D7_09_v3	1430848	1431126	279	1431042	68	9.97424	2.33546	8.45776	R.all.HAvH3n.2_peak_1713
Pf3D7_13_v3	998839	999155	317	999029	70	10.2157	2.33499	8.68874	R.all.HAvH3n.2_peak_2739
Pf3D7_10_v3	1559683	1560601	919	1560060	91	12.7835	2.33497	11.1349	R.all.HAvH3n.2_peak_1971
Pf3D7_13_v3	471103	472272	1170	471713	86	12.1654	2.3342	10.5446	R.all.HAvH3n.2_peak_2676
Pf3D7_08_v3	431657	431957	301	431841	133	17.854	2.33214	15.9868	R.all.HAvH3n.2_peak_1402
Pf3D7_03_v3	811519	812140	622	811944	85	12.0223	2.33203	10.4075	R.all.HAvH3n.2_peak_394
Pf3D7_13_v3	446075	446480	406	446292	85	12.0223	2.33203	10.4075	R.all.HAvH3n.2_peak_2674
Pf3D7_12_v3	1242658	1243377	720	1243044	89	12.4976	2.33086	10.8607	R.all.HAvH3n.2_peak_2443
Pf3D7_14_v3	1479786	1481214	1429	1480854	97	13.4632	2.33021	11.7825	R.all.HAvH3n.2_peak_3163
Pf3D7_13_v3	1717975	1718661	687	1718096	90	12.6115	2.3301	10.9699	R.all.HAvH3n.2_peak_2841
Pf3D7_07_v3	1297833	1298603	771	1298309	86	12.1169	2.32927	10.4981	R.all.HAvH3n.2_peak_1293
Pf3D7_13_v3	2435506	2436687	1182	2436132	78	11.142	2.32907	9.57095	R.all.HAvH3n.2_peak_2926
Pf3D7_14_v3	1732627	1733136	510	1732791	97	13.4475	2.32879	11.7676	R.all.HAvH3n.2_peak_3200
Pf3D7_01_v3	34060	34342	283	34205	119	16.1028	2.3281	14.3063	R.all.HAvH3n.2_peak_13
Pf3D7_02_v3	404358	405315	958	404794	83	11.736	2.32757	10.1355	R.all.HAvH3n.2_peak_183
Pf3D7_10_v3	1344539	1344902	364	1344630	84	11.8523	2.32703	10.2468	R.all.HAvH3n.2_peak_1913
Pf3D7_10_v3	390822	391213	392	390938	78	11.1168	2.32626	9.54681	R.all.HAvH3n.2_peak_1797
Pf3D7_11_v3	1973512	1973674	163	1973580	89	12.4494	2.32611	10.8145	R.all.HAvH3n.2_peak_2234
Pf3D7_07_v3	732175	732912	738	732799	80	11.3549	2.32575	9.77258	R.all.HAvH3n.2_peak_1212
Pf3D7_13_v3	1150117	1150803	687	1150445	97	13.4138	2.32573	11.7351	R.all.HAvH3n.2_peak_2752
Pf3D7_06_v3	842789	843245	457	842934	82	11.5929	2.32526	9.9981	R.all.HAvH3n.2_peak_969
Pf3D7_14_v3	482423	482675	253	482544	68	9.89249	2.32514	8.38181	R.all.HAvH3n.2_peak_3040
Pf3D7_11_v3	20576	20772	197	20665	165	21.5864	2.32445	19.5709	R.all.HAvH3n.2_peak_1997
Pf3D7_06_v3	358402	359954	1553	359823	77	10.9772	2.32421	9.41302	R.all.HAvH3n.2_peak_912
Pf3D7_10_v3	1470556	1470789	234	1470684	82	11.573	2.32315	9.97895	R.all.HAvH3n.2_peak_1942
Pf3D7_09_v3	1498477	1498677	201	1498582	163	21.3035	2.32208	19.2995	R.all.HAvH3n.2_peak_1724
Pf3D7_14_v3	1245011	1245329	319	1245100	74	10.5917	2.32167	9.0464	R.all.HAvH3n.2_peak_3140
Pf3D7_08_v3	184525	185550	1026	184975	115	15.5342	2.32153	13.7638	R.all.HAvH3n.2_peak_1368
Pf3D7_06_v3	271069	271665	597	271345	89	12.4013	2.32137	10.7708	R.all.HAvH3n.2_peak_900
Pf3D7_12_v3	20971	21380	410	21258	186	24.0402	2.3212	21.9299	R.all.HAvH3n.2_peak_2260
Pf3D7_14_v3	2625700	2626309	610	2626002	80	11.3065	2.32049	9.72626	R.all.HAvH3n.2_peak_3289
Pf3D7_13_v3	334447	335074	628	334899	83	11.6666	2.32027	10.0687	R.all.HAvH3n.2_peak_2660
Pf3D7_12_v3	95677	96557	881	96106	97	13.3518	2.3201	11.6757	R.all.HAvH3n.2_peak_2278
Pf3D7_10_v3	1201190	1201419	230	1201302	80	11.2935	2.31908	9.71386	R.all.HAvH3n.2_peak_1891
Pf3D7_13_v3	2061190	2062699	1510	2061383	80	11.2935	2.31908	9.71386	R.all.HAvH3n.2_peak_2889
Pf3D7_08_v3	800973	801354	382	801239	83	11.6524	2.31879	10.0551	R.all.HAvH3n.2_peak_1457
Pf3D7_12_v3	1916883	1917096	214	1917012	75	10.6867	2.31867	9.13726	R.all.HAvH3n.2_peak_2559
Pf3D7_08_v3	154298	154657	360	154449	84	11.7673	2.31821	10.1655	R.all.HAvH3n.2_peak_1362
Pf3D7_10_v3	898378	898711	334	898488	101	13.802	2.31738	12.1057	R.all.HAvH3n.2_peak_1848
Pf3D7_12_v3	1649136	1649309	174	1649238	70	10.0719	2.31732	8.55117	R.all.HAvH3n.2_peak_2499
Pf3D7_10_v3	256651	257052	402	256946	85	11.8776	2.31717	10.2712	R.all.HAvH3n.2_peak_1774
Pf3D7_11_v3	953146	953502	357	953221	90	12.4704	2.31635	10.8345	R.all.HAvH3n.2_peak_2124
Pf3D7_09_v3	668671	669244	574	668863	78	11.0201	2.3155	9.45421	R.all.HAvH3n.2_peak_1629
Pf3D7_11_v3	706515	707021	507	706633	88	12.2106	2.31441	10.588	R.all.HAvH3n.2_peak_2102
Pf3D7_14_v3	2761738	2762693	956	2762186	138	18.1861	2.31434	16.305	R.all.HAvH3n.2_peak_3310
Pf3D7_12_v3	1650303	1650760	458	1650557	92	12.6862	2.31404	11.0418	R.all.HAvH3n.2_peak_2500
Pf3D7_06_v3	273341	273644	304	273396	80	11.244	2.31371	9.66638	R.all.HAvH3n.2_peak_902
Pf3D7_13_v3	1255785	1256090	306	1255969	73	10.3961	2.31286	8.85917	R.all.HAvH3n.2_peak_2769
Pf3D7_01_v3	87305	87586	282	87353	66	9.55137	2.31245	8.05548	R.all.HAvH3n.2_peak_21
Pf3D7_09_v3	1433449	1433849	401	1433765	66	9.55137	2.31245	8.05548	R.all.HAvH3n.2_peak_1714
Pf3D7_10_v3	475392	475875	484	475732	66	9.55137	2.31245	8.05548	R.all.HAvH3n.2_peak_1808
Pf3D7_11_v3	479104	479322	219	479203	66	9.55137	2.31245	8.05548	R.all.HAvH3n.2_peak_2066
Pf3D7_12_v3	1626791	1627386	596	1626868	66	9.55137	2.31245	8.05548	R.all.HAvH3n.2_peak_2496
Pf3D7_13_v3	1324591	1324797	207	1324707	66	9.55137	2.31245	8.05548	R.all.HAvH3n.2_peak_2778
Pf3D7_14_v3	1216697	1216988	292	1216774	66	9.55137	2.31245	8.05548	R.all.HAvH3n.2_peak_3132
Pf3D7_08_v3	543161	543761	601	543634	81	11.3449	2.31166	9.7631	R.all.HAvH3n.2_peak_1430
Pf3D7_13_v3	366110	366259	150	366184	80	11.2229	2.31141	9.64604	R.all.HAvH3n.2_peak_2664
Pf3D7_13_v3	619355	619742	388	619514	73	10.3819	2.31119	8.84549	R.all.HAvH3n.2_peak_2692
Pf3D7_12_v3	270376	270819	444	270698	66	9.5397	2.31094	8.04668	R.all.HAvH3n.2_peak_2297
Pf3D7_14_v3	2950671	2950891	221	2950755	83	11.5679	2.30992	9.97401	R.all.HAvH3n.2_peak_3337
Pf3D7_10_v3	1253497	1254071	575	1253707	88	12.1629	2.30967	10.5424	R.all.HAvH3n.2_peak_1902
Pf3D7_06_v3	696138	697098	961	696845	83	11.5609	2.30918	9.96856	R.all.HAvH3n.2_peak_953
Pf3D7_03_v3	8459	8694	236	8569	380	46.6745	2.30892	43.9246	R.all.HAvH3n.2_peak_272
Pf3D7_06_v3	632941	633431	491	633348	93	12.7518	2.30892	11.1045	R.all.HAvH3n.2_peak_948
Pf3D7_12_v3	1747065	1747668	604	1747468	75	10.5903	2.30757	9.04517	R.all.HAvH3n.2_peak_2539
Pf3D7_12_v3	1763227	1763861	635	1763453	85	11.782	2.30737	10.1798	R.all.HAvH3n.2_peak_2540
Pf3D7_04_v3	523366	523591	226	523484	91	12.496	2.30726	10.8593	R.all.HAvH3n.2_peak_530
Pf3D7_10_v3	562138	562852	715	562531	81	11.2887	2.30563	9.70916	R.all.HAvH3n.2_peak_1813
Pf3D7_07_v3	545150	545319	170	545187	100	13.5422	2.30506	11.8585	R.all.HAvH3n.2_peak_1166
Pf3D7_06_v3	1359629	1359778	150	1359697	86	11.8773	2.30494	10.271	R.all.HAvH3n.2_peak_1056
Pf3D7_09_v3	194004	194914	911	194301	76	10.6856	2.30482	9.13631	R.all.HAvH3n.2_peak_1583
Pf3D7_14_v3	1168479	1169007	529	1168927	76	10.6856	2.30482	9.13631	R.all.HAvH3n.2_peak_3117
Pf3D7_07_v3	6271	6437	167	6342	247	30.8809	2.30466	28.531	R.all.HAvH3n.2_peak_1076
Pf3D7_12_v3	1611679	1612375	697	1612022	95	12.9397	2.30425	11.2824	R.all.HAvH3n.2_peak_2493
Pf3D7_05_v3	1028876	1030078	1203	1029154	93	12.6866	2.30278	11.0421	R.all.HAvH3n.2_peak_806
Pf3D7_03_v3	924657	925130	474	924875	91	12.4487	2.30271	10.8139	R.all.HAvH3n.2_peak_410
Pf3D7_10_v3	1245935	1246386	452	1246256	79	11.0195	2.30225	9.45372	R.all.HAvH3n.2_peak_1900
Pf3D7_07_v3	85047	85405	359	85275	77	10.781	2.30215	9.22536	R.all.HAvH3n.2_peak_1094
Pf3D7_04_v3	975069	975351	283	975117	73	10.3037	2.30196	8.77298	R.all.HAvH3n.2_peak_605
Pf3D7_09_v3	380821	381364	544	380926	87	11.958	2.30109	10.3481	R.all.HAvH3n.2_peak_1600
Pf3D7_04_v3	598742	599617	876	599167	172	21.9721	2.30054	19.9427	R.all.HAvH3n.2_peak_552
Pf3D7_13_v3	1233149	1233669	521	1233263	87	11.951	2.3004	10.3413	R.all.HAvH3n.2_peak_2766
Pf3D7_14_v3	1559067	1560077	1011	1559389	82	11.3534	2.29986	9.77128	R.all.HAvH3n.2_peak_3178
Pf3D7_10_v3	1648789	1649063	275	1648889	109	14.5404	2.29942	12.8128	R.all.HAvH3n.2_peak_1985
Pf3D7_10_v3	288574	288985	412	288671	77	10.7334	2.29681	9.18208	R.all.HAvH3n.2_peak_1777
Pf3D7_14_v3	496919	497363	445	497164	77	10.7334	2.29681	9.18208	R.all.HAvH3n.2_peak_3042
Pf3D7_05_v3	1334923	1335069	147	1335034	119	15.6801	2.29648	13.9018	R.all.HAvH3n.2_peak_854
Pf3D7_08_v3	363490	363976	487	363675	83	11.4352	2.29601	9.84957	R.all.HAvH3n.2_peak_1392
Pf3D7_03_v3	812479	812909	431	812791	109	14.4938	2.29564	12.768	R.all.HAvH3n.2_peak_395
Pf3D7_06_v3	921725	922713	989	922165	92	12.4843	2.29481	10.848	R.all.HAvH3n.2_peak_981
Pf3D7_11_v3	995944	996488	545	995996	78	10.829	2.29429	9.27123	R.all.HAvH3n.2_peak_2130
Pf3D7_10_v3	997780	998337	558	998160	108	14.3491	2.29342	12.6291	R.all.HAvH3n.2_peak_1863
Pf3D7_14_v3	640523	641339	817	641074	72	10.1126	2.29335	8.59028	R.all.HAvH3n.2_peak_3058
Pf3D7_05_v3	58177	58599	423	58458	68	9.63439	2.29263	8.13494	R.all.HAvH3n.2_peak_668
Pf3D7_13_v3	2524614	2524958	345	2524691	80	11.048	2.29246	9.48089	R.all.HAvH3n.2_peak_2941
Pf3D7_06_v3	1143208	1144313	1106	1143828	91	12.3418	2.29243	10.7137	R.all.HAvH3n.2_peak_1019
Pf3D7_14_v3	702344	702838	495	702425	85	11.6363	2.29243	10.0399	R.all.HAvH3n.2_peak_3064
Pf3D7_08_v3	392519	392950	432	392745	98	13.1638	2.29242	11.4977	R.all.HAvH3n.2_peak_1397
Pf3D7_14_v3	1185760	1186043	284	1185978	73	10.2083	2.29072	8.68174	R.all.HAvH3n.2_peak_3122
Pf3D7_10_v3	1277050	1277359	310	1277272	84	11.4973	2.29023	9.90901	R.all.HAvH3n.2_peak_1904
Pf3D7_12_v3	1996949	1997319	371	1997135	96	12.9028	2.29003	11.2471	R.all.HAvH3n.2_peak_2573
Pf3D7_14_v3	847689	848509	821	847920	94	12.6661	2.28981	11.0223	R.all.HAvH3n.2_peak_3083
Pf3D7_14_v3	1954837	1955288	452	1955150	80	11.0203	2.28945	9.45436	R.all.HAvH3n.2_peak_3223
Pf3D7_07_v3	558236	558382	147	558371	91	12.3077	2.28916	10.6811	R.all.HAvH3n.2_peak_1176
Pf3D7_02_v3	687273	687603	331	687342	96	12.8793	2.28788	11.2246	R.all.HAvH3n.2_peak_221
Pf3D7_02_v3	566810	567893	1084	567246	83	11.3546	2.28758	9.77235	R.all.HAvH3n.2_peak_200
Pf3D7_14_v3	2763073	2764135	1063	2763395	97	12.9835	2.28673	11.3245	R.all.HAvH3n.2_peak_3311
Pf3D7_08_v3	212297	212935	639	212762	79	10.8775	2.28668	9.31761	R.all.HAvH3n.2_peak_1371
Pf3D7_03_v3	797212	797983	772	797701	81	11.1078	2.28626	9.5383	R.all.HAvH3n.2_peak_392
Pf3D7_12_v3	596276	596912	637	596527	92	12.3881	2.28566	10.7581	R.all.HAvH3n.2_peak_2341
Pf3D7_11_v3	1597244	1597536	293	1597319	71	9.91944	2.28428	8.40776	R.all.HAvH3n.2_peak_2195
Pf3D7_09_v3	70821	71118	298	71037	69	9.68263	2.28397	8.18113	R.all.HAvH3n.2_peak_1563
Pf3D7_07_v3	1100993	1101229	237	1101078	87	11.7845	2.28372	10.1819	R.all.HAvH3n.2_peak_1266
Pf3D7_11_v3	1098629	1098830	202	1098697	67	9.44532	2.2836	7.95643	R.all.HAvH3n.2_peak_2140
Pf3D7_06_v3	1341976	1342151	176	1342074	114	14.9252	2.2835	13.1805	R.all.HAvH3n.2_peak_1050
Pf3D7_11_v3	694925	695224	300	694993	67	9.44327	2.28333	7.95447	R.all.HAvH3n.2_peak_2097
Pf3D7_07_v3	883239	883745	507	883364	77	10.6121	2.2832	9.06583	R.all.HAvH3n.2_peak_1234
Pf3D7_08_v3	1199547	1200563	1017	1199908	91	12.2456	2.2832	10.6216	R.all.HAvH3n.2_peak_1492
Pf3D7_14_v3	1029098	1029842	745	1029319	82	11.1886	2.28242	9.6132	R.all.HAvH3n.2_peak_3106
Pf3D7_03_v3	239030	239237	208	239094	81	11.0596	2.2811	9.49203	R.all.HAvH3n.2_peak_311
Pf3D7_14_v3	2220059	2220608	550	2220538	83	11.2832	2.28012	9.70387	R.all.HAvH3n.2_peak_3247
Pf3D7_13_v3	1867587	1867790	204	1867667	82	11.1651	2.27993	9.59072	R.all.HAvH3n.2_peak_2865
Pf3D7_01_v3	266118	266575	458	266448	87	11.7379	2.27906	10.1373	R.all.HAvH3n.2_peak_48
Pf3D7_05_v3	1258069	1258457	389	1258334	80	10.9236	2.279	9.36191	R.all.HAvH3n.2_peak_838
Pf3D7_03_v3	784618	785188	571	784700	89	11.9675	2.2788	10.3574	R.all.HAvH3n.2_peak_389
Pf3D7_08_v3	577209	577639	431	577345	78	10.6877	2.27864	9.13824	R.all.HAvH3n.2_peak_1434
Pf3D7_11_v3	48927	49195	269	49073	65	9.16767	2.27794	7.69071	R.all.HAvH3n.2_peak_2015
Pf3D7_12_v3	2078113	2078505	393	2078219	65	9.16767	2.27794	7.69071	R.all.HAvH3n.2_peak_2585
Pf3D7_13_v3	1898920	1899350	431	1899227	65	9.16767	2.27794	7.69071	R.all.HAvH3n.2_peak_2873
Pf3D7_14_v3	3176216	3176442	227	3176313	65	9.16767	2.27794	7.69071	R.all.HAvH3n.2_peak_3375
Pf3D7_02_v3	926259	926453	195	926364	137	17.4945	2.27697	15.6402	R.all.HAvH3n.2_peak_262
Pf3D7_01_v3	610162	610411	250	610286	86	11.5955	2.2764	10.0005	R.all.HAvH3n.2_peak_100
Pf3D7_08_v3	130314	131321	1008	130575	114	14.8207	2.27538	13.0801	R.all.HAvH3n.2_peak_1359
Pf3D7_02_v3	26765	27530	766	26866	125	16.0697	2.27404	14.2744	R.all.HAvH3n.2_peak_110
Pf3D7_07_v3	1153052	1153716	665	1153149	90	12.0259	2.27319	10.4108	R.all.HAvH3n.2_peak_1273
Pf3D7_14_v3	1037115	1037842	728	1037508	89	11.9062	2.27279	10.2986	R.all.HAvH3n.2_peak_3107
Pf3D7_11_v3	192785	193008	224	192904	95	12.5902	2.27201	10.9497	R.all.HAvH3n.2_peak_2034
Pf3D7_09_v3	496240	496963	724	496763	79	10.7371	2.27132	9.18546	R.all.HAvH3n.2_peak_1613
Pf3D7_05_v3	384689	385040	352	384961	125	16.0242	2.27081	14.2306	R.all.HAvH3n.2_peak_727
Pf3D7_11_v3	624470	625502	1033	624917	89	11.8836	2.27058	10.2768	R.all.HAvH3n.2_peak_2086
Pf3D7_09_v3	228781	229288	508	228994	111	14.4024	2.26964	12.6802	R.all.HAvH3n.2_peak_1586
Pf3D7_14_v3	57692	58243	552	57971	75	10.2592	2.26953	8.7303	R.all.HAvH3n.2_peak_2998
Pf3D7_07_v3	1276352	1277341	990	1276466	95	12.5632	2.26952	10.9235	R.all.HAvH3n.2_peak_1290
Pf3D7_05_v3	822576	822832	257	822710	85	11.4068	2.26896	9.82218	R.all.HAvH3n.2_peak_788
Pf3D7_12_v3	726834	727373	540	727177	80	10.8142	2.26717	9.25693	R.all.HAvH3n.2_peak_2359
Pf3D7_12_v3	786653	786993	341	786849	85	11.3774	2.26597	9.79414	R.all.HAvH3n.2_peak_2378
Pf3D7_12_v3	778335	778680	346	778458	114	14.6966	2.26576	12.9606	R.all.HAvH3n.2_peak_2375
Pf3D7_12_v3	259107	260114	1008	259919	81	10.916	2.26575	9.35452	R.all.HAvH3n.2_peak_2293
Pf3D7_13_v3	1718792	1719071	280	1718968	81	10.8833	2.26226	9.32305	R.all.HAvH3n.2_peak_2842
Pf3D7_03_v3	848592	848965	374	848657	74	10.0699	2.26097	8.54921	R.all.HAvH3n.2_peak_397
Pf3D7_03_v3	315069	315544	476	315232	69	9.49469	2.26071	8.00353	R.all.HAvH3n.2_peak_322
Pf3D7_13_v3	696274	696732	459	696602	71	9.71957	2.26018	8.21645	R.all.HAvH3n.2_peak_2702
Pf3D7_07_v3	487280	488013	734	487887	90	11.8879	2.25984	10.2808	R.all.HAvH3n.2_peak_1147
Pf3D7_04_v3	470915	471504	590	471086	80	10.7408	2.25925	9.18669	R.all.HAvH3n.2_peak_519
Pf3D7_10_v3	731183	731798	616	731287	94	12.3336	2.25888	10.7059	R.all.HAvH3n.2_peak_1839
Pf3D7_10_v3	561053	561985	933	561873	83	11.076	2.25848	9.50762	R.all.HAvH3n.2_peak_1812
Pf3D7_11_v3	670791	671160	370	670913	86	11.411	2.25777	9.82622	R.all.HAvH3n.2_peak_2092
Pf3D7_10_v3	687625	688071	447	687723	84	11.1809	2.25754	9.60577	R.all.HAvH3n.2_peak_1832
Pf3D7_01_v3	614176	614575	400	614292	110	14.131	2.25708	12.4214	R.all.HAvH3n.2_peak_104
Pf3D7_13_v3	38067	38512	446	38420	131	16.5098	2.25706	14.6956	R.all.HAvH3n.2_peak_2619
Pf3D7_14_v3	2701045	2701566	522	2701500	92	12.0805	2.25648	10.4632	R.all.HAvH3n.2_peak_3299
Pf3D7_08_v3	459635	460359	725	460247	208	25.1852	2.25638	23.0295	R.all.HAvH3n.2_peak_1417
Pf3D7_11_v3	698207	699141	935	698855	71	9.68775	2.25635	8.18592	R.all.HAvH3n.2_peak_2100
Pf3D7_09_v3	1289321	1290223	903	1290111	84	11.1674	2.25615	9.59296	R.all.HAvH3n.2_peak_1693
Pf3D7_13_v3	911739	911960	222	911870	66	9.11189	2.25573	7.63963	R.all.HAvH3n.2_peak_2725
Pf3D7_12_v3	1805455	1805634	180	1805578	74	10.0236	2.25561	8.50502	R.all.HAvH3n.2_peak_2544
Pf3D7_01_v3	148464	149301	838	149173	93	12.1769	2.25486	10.5556	R.all.HAvH3n.2_peak_34
Pf3D7_04_v3	273562	273927	366	273831	68	9.32448	2.25375	7.84068	R.all.HAvH3n.2_peak_491
Pf3D7_12_v3	1193924	1194323	400	1194123	79	10.5706	2.25314	9.0262	R.all.HAvH3n.2_peak_2436
Pf3D7_14_v3	27524	27909	386	27659	216	25.996	2.25262	23.8093	R.all.HAvH3n.2_peak_2990
Pf3D7_06_v3	251082	251542	461	251337	89	11.6972	2.25235	10.0981	R.all.HAvH3n.2_peak_898
Pf3D7_06_v3	172783	173605	823	173135	81	10.7875	2.25205	9.23134	R.all.HAvH3n.2_peak_887
Pf3D7_14_v3	1980952	1981711	760	1981283	84	11.1271	2.252	9.55665	R.all.HAvH3n.2_peak_3224
Pf3D7_02_v3	286583	287125	543	286797	76	10.2168	2.25168	8.68981	R.all.HAvH3n.2_peak_155
Pf3D7_05_v3	704093	704629	537	704348	92	12.0297	2.25166	10.4145	R.all.HAvH3n.2_peak_769
Pf3D7_06_v3	1166151	1166503	353	1166269	81	10.7807	2.25133	9.22513	R.all.HAvH3n.2_peak_1024
Pf3D7_14_v3	1426080	1426554	475	1426422	98	12.7042	2.25131	11.0588	R.all.HAvH3n.2_peak_3155
Pf3D7_12_v3	1883823	1884855	1033	1884704	90	11.7967	2.25102	10.1935	R.all.HAvH3n.2_peak_2555
Pf3D7_14_v3	930975	931150	176	931036	71	9.64154	2.25078	8.14176	R.all.HAvH3n.2_peak_3094
Pf3D7_13_v3	364989	365605	617	365236	82	10.8879	2.25068	9.32747	R.all.HAvH3n.2_peak_2663
Pf3D7_11_v3	437458	437908	451	437620	74	9.9776	2.25027	8.46102	R.all.HAvH3n.2_peak_2064
Pf3D7_07_v3	1424557	1424757	201	1424647	88	11.5583	2.24982	9.96721	R.all.HAvH3n.2_peak_1320
Pf3D7_09_v3	810345	810804	460	810454	77	10.3134	2.24979	8.78219	R.all.HAvH3n.2_peak_1650
Pf3D7_04_v3	385135	385328	194	385236	83	10.9845	2.24895	9.41998	R.all.HAvH3n.2_peak_501
Pf3D7_05_v3	611656	611949	294	611870	71	9.6244	2.24872	8.12547	R.all.HAvH3n.2_peak_754
Pf3D7_12_v3	1739048	1740135	1088	1739668	210	25.201	2.24737	23.0448	R.all.HAvH3n.2_peak_2536
Pf3D7_07_v3	908219	908549	331	908496	77	10.2869	2.24684	8.75693	R.all.HAvH3n.2_peak_1238
Pf3D7_13_v3	1864317	1864999	683	1864637	90	11.7514	2.24664	10.1501	R.all.HAvH3n.2_peak_2862
Pf3D7_12_v3	99791	100253	463	99920	73	9.82893	2.24613	8.3211	R.all.HAvH3n.2_peak_2279
Pf3D7_01_v3	136571	136809	239	136676	82	10.8423	2.24588	9.28381	R.all.HAvH3n.2_peak_32
Pf3D7_05_v3	353387	353805	419	353660	88	11.5129	2.24535	9.9238	R.all.HAvH3n.2_peak_722
Pf3D7_13_v3	796527	796767	241	796644	88	11.5129	2.24535	9.9238	R.all.HAvH3n.2_peak_2717
Pf3D7_11_v3	733512	733668	157	733590	83	10.9447	2.24481	9.38193	R.all.HAvH3n.2_peak_2104
Pf3D7_03_v3	785941	786183	243	786060	65	8.91136	2.24448	7.4478	R.all.HAvH3n.2_peak_390
Pf3D7_05_v3	724861	725020	160	724972	66	9.01925	2.24382	7.55088	R.all.HAvH3n.2_peak_773
Pf3D7_03_v3	286977	287197	221	287069	64	8.79034	2.24343	7.33209	R.all.HAvH3n.2_peak_316
Pf3D7_06_v3	1361835	1361981	147	1361961	64	8.79034	2.24343	7.33209	R.all.HAvH3n.2_peak_1058
Pf3D7_09_v3	1145765	1146064	300	1145837	64	8.79034	2.24343	7.33209	R.all.HAvH3n.2_peak_1684
Pf3D7_09_v3	1486561	1486824	264	1486756	64	8.79034	2.24343	7.33209	R.all.HAvH3n.2_peak_1721
Pf3D7_10_v3	634464	634742	279	634542	64	8.79034	2.24343	7.33209	R.all.HAvH3n.2_peak_1821
Pf3D7_10_v3	1303477	1304090	614	1303821	64	8.79034	2.24343	7.33209	R.all.HAvH3n.2_peak_1907
Pf3D7_10_v3	1633410	1633630	221	1633414	64	8.79034	2.24343	7.33209	R.all.HAvH3n.2_peak_1979
Pf3D7_11_v3	529634	529897	264	529764	64	8.79034	2.24343	7.33209	R.all.HAvH3n.2_peak_2074
Pf3D7_12_v3	728539	728838	300	728737	64	8.79034	2.24343	7.33209	R.all.HAvH3n.2_peak_2361
Pf3D7_12_v3	918812	919236	425	918918	64	8.79034	2.24343	7.33209	R.all.HAvH3n.2_peak_2399
Pf3D7_12_v3	1804126	1804460	335	1804190	64	8.79034	2.24343	7.33209	R.all.HAvH3n.2_peak_2543
Pf3D7_14_v3	151813	151999	187	151913	64	8.79034	2.24343	7.33209	R.all.HAvH3n.2_peak_3010
Pf3D7_14_v3	1608536	1608890	355	1608655	72	9.69236	2.24334	8.19028	R.all.HAvH3n.2_peak_3184
Pf3D7_04_v3	907664	908259	596	908082	90	11.7126	2.2429	10.113	R.all.HAvH3n.2_peak_586
Pf3D7_14_v3	39204	39832	629	39465	87	11.371	2.24242	9.78793	R.all.HAvH3n.2_peak_2992
Pf3D7_07_v3	1330987	1331345	359	1331252	191	22.9388	2.24071	20.871	R.all.HAvH3n.2_peak_1301
Pf3D7_05_v3	1263150	1263900	751	1263577	89	11.5707	2.24001	9.97677	R.all.HAvH3n.2_peak_840
Pf3D7_14_v3	2786513	2787135	623	2786730	86	11.2292	2.23944	9.652	R.all.HAvH3n.2_peak_3313
Pf3D7_01_v3	425061	425470	410	425265	87	11.3267	2.23801	9.74551	R.all.HAvH3n.2_peak_73
Pf3D7_03_v3	757074	757225	152	757146	90	11.6611	2.23793	10.0635	R.all.HAvH3n.2_peak_383
Pf3D7_10_v3	1036372	1036881	510	1036630	87	11.3259	2.23793	9.7447	R.all.HAvH3n.2_peak_1870
Pf3D7_12_v3	1328653	1329249	597	1328835	84	10.9905	2.23793	9.42574	R.all.HAvH3n.2_peak_2455
Pf3D7_14_v3	1240566	1241323	758	1240672	92	11.8836	2.23785	10.2768	R.all.HAvH3n.2_peak_3138
Pf3D7_09_v3	759136	759390	255	759275	70	9.42092	2.23774	7.93303	R.all.HAvH3n.2_peak_1640
Pf3D7_05_v3	687805	688203	399	687904	83	10.8649	2.23649	9.3055	R.all.HAvH3n.2_peak_764
Pf3D7_14_v3	2920000	2920307	308	2920139	76	10.0822	2.23648	8.56103	R.all.HAvH3n.2_peak_3330
Pf3D7_13_v3	551949	552133	185	552034	95	12.2031	2.23643	10.5808	R.all.HAvH3n.2_peak_2691
Pf3D7_04_v3	927258	927502	245	927398	72	9.61915	2.23465	8.12031	R.all.HAvH3n.2_peak_593
Pf3D7_06_v3	148228	148691	464	148363	77	10.1768	2.23455	8.65149	R.all.HAvH3n.2_peak_885
Pf3D7_10_v3	483797	483968	172	483850	65	8.83033	2.23392	7.37023	R.all.HAvH3n.2_peak_1810
Pf3D7_11_v3	884832	885053	222	884925	82	10.7162	2.23261	9.16545	R.all.HAvH3n.2_peak_2112
Pf3D7_05_v3	1114762	1114908	147	1114882	69	9.26143	2.23191	7.78038	R.all.HAvH3n.2_peak_819
Pf3D7_08_v3	165466	165980	515	165701	98	12.4798	2.23131	10.8437	R.all.HAvH3n.2_peak_1363
Pf3D7_14_v3	2134356	2134690	335	2134559	65	8.80603	2.23076	7.34695	R.all.HAvH3n.2_peak_3238
Pf3D7_12_v3	913347	913868	522	913684	95	12.1374	2.23041	10.5177	R.all.HAvH3n.2_peak_2398
Pf3D7_13_v3	2118448	2119264	817	2118957	102	12.9113	2.2303	11.2553	R.all.HAvH3n.2_peak_2891
Pf3D7_14_v3	2699892	2700651	760	2700516	85	11.0231	2.22987	9.45706	R.all.HAvH3n.2_peak_3298
Pf3D7_04_v3	910903	911441	539	911043	75	9.9066	2.22919	8.39542	R.all.HAvH3n.2_peak_587
Pf3D7_07_v3	533043	533256	214	533131	100	12.6734	2.22885	11.0293	R.all.HAvH3n.2_peak_1162
Pf3D7_04_v3	808284	808858	575	808545	98	12.4354	2.22735	10.801	R.all.HAvH3n.2_peak_579
Pf3D7_08_v3	979299	979684	386	979439	85	10.9975	2.22726	9.43244	R.all.HAvH3n.2_peak_1471
Pf3D7_13_v3	2600627	2601288	662	2601097	85	10.9975	2.22726	9.43244	R.all.HAvH3n.2_peak_2952
Pf3D7_06_v3	1378470	1379077	608	1378613	170	20.3517	2.22723	18.3855	R.all.HAvH3n.2_peak_1066
Pf3D7_11_v3	8775	9018	244	8888	494	55.7101	2.22713	52.8056	R.all.HAvH3n.2_peak_1996
Pf3D7_10_v3	375961	376238	278	376096	79	10.3257	2.22646	8.79391	R.all.HAvH3n.2_peak_1793
Pf3D7_09_v3	1345495	1346258	764	1345579	77	10.0866	2.2245	8.56526	R.all.HAvH3n.2_peak_1701
Pf3D7_09_v3	1048312	1048776	465	1048686	82	10.6384	2.22442	9.09103	R.all.HAvH3n.2_peak_1672
Pf3D7_03_v3	34202	34534	333	34275	114	14.1605	2.22429	12.4498	R.all.HAvH3n.2_peak_274
Pf3D7_14_v3	2420871	2421303	433	2421194	88	11.2885	2.22323	9.70892	R.all.HAvH3n.2_peak_3268
Pf3D7_07_v3	439492	439660	169	439584	75	9.84738	2.22244	8.33866	R.all.HAvH3n.2_peak_1144
Pf3D7_11_v3	176180	176771	592	176636	75	9.84738	2.22244	8.33866	R.all.HAvH3n.2_peak_2030
Pf3D7_13_v3	165611	166016	406	165735	84	10.8354	2.22197	9.27718	R.all.HAvH3n.2_peak_2648
Pf3D7_13_v3	1222332	1222946	615	1222863	89	11.3855	2.22195	9.80192	R.all.HAvH3n.2_peak_2760
Pf3D7_14_v3	1146312	1146550	239	1146430	89	11.38	2.22142	9.79667	R.all.HAvH3n.2_peak_3115
Pf3D7_06_v3	566431	566916	486	566640	69	9.17379	2.22111	7.69652	R.all.HAvH3n.2_peak_939
Pf3D7_14_v3	1222460	1222738	279	1222593	83	10.7141	2.22082	9.16341	R.all.HAvH3n.2_peak_3135
Pf3D7_05_v3	949938	950827	890	950420	186	21.9669	2.22054	19.9376	R.all.HAvH3n.2_peak_794
Pf3D7_03_v3	244846	245349	504	244914	94	11.9148	2.22006	10.3068	R.all.HAvH3n.2_peak_312
Pf3D7_08_v3	1174652	1174881	230	1174795	74	9.70528	2.21877	8.2027	R.all.HAvH3n.2_peak_1491
Pf3D7_12_v3	683973	684332	360	684047	99	12.4485	2.21877	10.8138	R.all.HAvH3n.2_peak_2356
Pf3D7_06_v3	851588	852248	661	851835	85	10.9084	2.2182	9.34712	R.all.HAvH3n.2_peak_970
Pf3D7_10_v3	1038434	1038685	252	1038533	177	20.9403	2.21817	18.9511	R.all.HAvH3n.2_peak_1872
Pf3D7_07_v3	756916	757623	708	757187	78	10.139	2.2181	8.61542	R.all.HAvH3n.2_peak_1217
Pf3D7_14_v3	3091887	3092962	1076	3092000	104	12.9726	2.21683	11.3142	R.all.HAvH3n.2_peak_3356
Pf3D7_04_v3	669236	669649	414	669510	79	10.2363	2.21673	8.70838	R.all.HAvH3n.2_peak_561
Pf3D7_09_v3	442684	443251	568	442779	75	9.79433	2.21638	8.28796	R.all.HAvH3n.2_peak_1606
Pf3D7_04_v3	713321	713983	663	713397	105	13.0695	2.21581	11.4071	R.all.HAvH3n.2_peak_567
Pf3D7_12_v3	1977825	1978455	631	1978380	76	9.897	2.21559	8.38619	R.all.HAvH3n.2_peak_2569
Pf3D7_11_v3	1119267	1119426	160	1119322	77	9.99717	2.21454	8.47974	R.all.HAvH3n.2_peak_2142
Pf3D7_03_v3	456016	456463	448	456376	88	11.1998	2.21451	9.62399	R.all.HAvH3n.2_peak_353
Pf3D7_07_v3	582205	582353	149	582299	92	11.6325	2.21412	10.0361	R.all.HAvH3n.2_peak_1186
Pf3D7_02_v3	692767	692985	219	692930	67	8.89504	2.21379	7.43219	R.all.HAvH3n.2_peak_224
Pf3D7_02_v3	533810	534283	474	534148	74	9.66055	2.21361	8.15989	R.all.HAvH3n.2_peak_196
Pf3D7_07_v3	30591	30767	177	30678	196	22.9018	2.21351	20.8355	R.all.HAvH3n.2_peak_1090
Pf3D7_14_v3	2285250	2285601	352	2285370	67	8.88645	2.21271	7.42387	R.all.HAvH3n.2_peak_3256
Pf3D7_14_v3	2321975	2322494	520	2322053	66	8.76767	2.21153	7.31269	R.all.HAvH3n.2_peak_3261
[truncated: 1,408 more rows]

## Sheet: GO_analysis_FE_10
Dataset EV4: Gene Ontology analysis of genes associated with Ring stage PfH3p peaks (anti-HA ChIP relative to anti-PfH3n)
Gene Ontology (GO) analysis of genes with Fold Enrichment > 10 was performed @ https://plasmodb.org
*GO terms highlighted in red have a Bonferoni coefficient < 0.05
**GO terms highlighted in green have a Benjamini coefficient < 0.05
Biological Process
ID	Name	Bgd count	Result count	Pct of bgd	Fold enrichment	Odds ratio	P-value	Benjamini**	Bonferroni*	Result gene list
GO:0006259	DNA metabolic process	140	6	4.3	9.92	14.32	1.87648e-05	0.00213918	0.00213918	PF3D7_0317200,PF3D7_0409600,PF3D7_0411900,PF3D7_0508800,PF3D7_0510500,PF3D7_1433500,
GO:0034645	cellular macromolecule biosynthetic process	480	9	1.9	4.34	7.19	7.57216e-05	0.00241294	0.00863227	PF3D7_0317200,PF3D7_0409600,PF3D7_0409700,PF3D7_0411900,PF3D7_0508800,PF3D7_0514300,PF3D7_0820800,PF3D7_1323400,PF3D7_1472700,
GO:0009059	macromolecule biosynthetic process	482	9	1.9	4.32	7.16	7.82676e-05	0.00241294	0.00892251	PF3D7_0317200,PF3D7_0409600,PF3D7_0409700,PF3D7_0411900,PF3D7_0508800,PF3D7_0514300,PF3D7_0820800,PF3D7_1323400,PF3D7_1472700,
GO:0006260	DNA replication	57	4	7	16.25	21.5	8.63915e-05	0.00241294	0.00984863	PF3D7_0317200,PF3D7_0409600,PF3D7_0411900,PF3D7_0508800,
GO:0051052	regulation of DNA metabolic process	4	2	50	115.75	256	0.000105831	0.00241294	0.0120647	PF3D7_0409600,PF3D7_1361900,
GO:0090304	nucleic acid metabolic process	529	9	1.7	3.94	6.44	0.000163055	0.00309805	0.0185883	PF3D7_0317200,PF3D7_0409600,PF3D7_0411900,PF3D7_0508800,PF3D7_0510500,PF3D7_0514300,PF3D7_1433500,PF3D7_1472700,PF3D7_1474500,
GO:0006265	DNA topological change	6	2	33.3	77.17	127.94	0.000263207	0.00428652	0.0300056	PF3D7_0510500,PF3D7_1433500,
GO:0006139	nucleobase-containing compound metabolic process	639	9	1.4	3.26	5.17	0.000695506	0.0082276	0.0792876	PF3D7_0317200,PF3D7_0409600,PF3D7_0411900,PF3D7_0508800,PF3D7_0510500,PF3D7_0514300,PF3D7_1433500,PF3D7_1472700,PF3D7_1474500,
GO:0044249	cellular biosynthetic process	647	9	1.4	3.22	5.09	0.000763637	0.0082276	0.0870546	PF3D7_0317200,PF3D7_0409600,PF3D7_0409700,PF3D7_0411900,PF3D7_0508800,PF3D7_0514300,PF3D7_0820800,PF3D7_1323400,PF3D7_1472700,
GO:1901576	organic substance biosynthetic process	650	9	1.4	3.21	5.07	0.000790582	0.0082276	0.0901264	PF3D7_0317200,PF3D7_0409600,PF3D7_0409700,PF3D7_0411900,PF3D7_0508800,PF3D7_0514300,PF3D7_0820800,PF3D7_1323400,PF3D7_1472700,
GO:0044260	cellular macromolecule metabolic process	1161	12	1	2.39	4.52	0.000938286	0.0082276	0.106965	PF3D7_0317200,PF3D7_0409600,PF3D7_0409700,PF3D7_0411900,PF3D7_0508800,PF3D7_0510500,PF3D7_0514300,PF3D7_0820800,PF3D7_1323400,PF3D7_1433500,PF3D7_1472700,PF3D7_1474500,
GO:0009058	biosynthetic process	669	9	1.3	3.11	4.9	0.000980304	0.0082276	0.111755	PF3D7_0317200,PF3D7_0409600,PF3D7_0409700,PF3D7_0411900,PF3D7_0508800,PF3D7_0514300,PF3D7_0820800,PF3D7_1323400,PF3D7_1472700,
GO:0006725	cellular aromatic compound metabolic process	672	9	1.3	3.1	4.87	0.00101346	0.0082276	0.115535	PF3D7_0317200,PF3D7_0409600,PF3D7_0411900,PF3D7_0508800,PF3D7_0510500,PF3D7_0514300,PF3D7_1433500,PF3D7_1472700,PF3D7_1474500,
GO:0046483	heterocycle metabolic process	674	9	1.3	3.09	4.85	0.00103608	0.0082276	0.118113	PF3D7_0317200,PF3D7_0409600,PF3D7_0411900,PF3D7_0508800,PF3D7_0510500,PF3D7_0514300,PF3D7_1433500,PF3D7_1472700,PF3D7_1474500,
GO:1901360	organic cyclic compound metabolic process	678	9	1.3	3.07	4.82	0.00108258	0.0082276	0.123414	PF3D7_0317200,PF3D7_0409600,PF3D7_0411900,PF3D7_0508800,PF3D7_0510500,PF3D7_0514300,PF3D7_1433500,PF3D7_1472700,PF3D7_1474500,
GO:0034641	cellular nitrogen compound metabolic process	696	9	1.3	2.99	4.67	0.00131383	0.00936103	0.149776	PF3D7_0317200,PF3D7_0409600,PF3D7_0411900,PF3D7_0508800,PF3D7_0510500,PF3D7_0514300,PF3D7_1433500,PF3D7_1472700,PF3D7_1474500,
GO:0007067	mitotic nuclear division	14	2	14.3	33.07	42.57	0.00156401	0.010488	0.178297	PF3D7_0317200,PF3D7_1130700,
GO:0043170	macromolecule metabolic process	1238	12	1	2.24	4.14	0.00173657	0.0106295	0.197969	PF3D7_0317200,PF3D7_0409600,PF3D7_0409700,PF3D7_0411900,PF3D7_0508800,PF3D7_0510500,PF3D7_0514300,PF3D7_0820800,PF3D7_1323400,PF3D7_1433500,PF3D7_1472700,PF3D7_1474500,
GO:0006807	nitrogen compound metabolic process	725	9	1.2	2.87	4.45	0.00177158	0.0106295	0.20196	PF3D7_0317200,PF3D7_0409600,PF3D7_0411900,PF3D7_0508800,PF3D7_0510500,PF3D7_0514300,PF3D7_1433500,PF3D7_1472700,PF3D7_1474500,
GO:1903047	mitotic cell cycle process	16	2	12.5	28.94	36.48	0.00205177	0.0116951	0.233901	PF3D7_0317200,PF3D7_1130700,
GO:0000280	nuclear division	17	2	11.8	27.24	34.04	0.00231932	0.0120183	0.264402	PF3D7_0317200,PF3D7_1130700,
GO:0000278	mitotic cell cycle	17	2	11.8	27.24	34.04	0.00231932	0.0120183	0.264402	PF3D7_0317200,PF3D7_1130700,
GO:0048285	organelle fission	18	2	11.1	25.72	31.9	0.00260249	0.0128993	0.296683	PF3D7_0317200,PF3D7_1130700,
GO:0071103	DNA conformation change	23	2	8.7	20.13	24.28	0.00424812	0.0201786	0.484285	PF3D7_0510500,PF3D7_1433500,
GO:0022402	cell cycle process	26	2	7.7	17.81	21.23	0.00541488	0.0246919	0.617297	PF3D7_0317200,PF3D7_1130700,
GO:0051301	cell division	30	2	6.7	15.43	18.18	0.00717306	0.0314511	0.817728	PF3D7_0317200,PF3D7_1130700,
GO:0006422	aspartyl-tRNA aminoacylation	2	1	50	115.75	242.58	0.00862158	0.0355835	0.98286	PF3D7_0514300,
GO:0044237	x	1477	12	0.8	1.88	3.22	0.00873981	0.0355835	0.996338	PF3D7_0317200,PF3D7_0409600,PF3D7_0409700,PF3D7_0411900,PF3D7_0508800,PF3D7_0510500,PF3D7_0514300,PF3D7_0820800,PF3D7_1323400,PF3D7_1433500,PF3D7_1472700,PF3D7_1474500,
GO:0044238	primary metabolic process	1510	12	0.8	1.84	3.12	0.0106031	0.0416812	1	PF3D7_0317200,PF3D7_0409600,PF3D7_0409700,PF3D7_0411900,PF3D7_0508800,PF3D7_0510500,PF3D7_0514300,PF3D7_0820800,PF3D7_1323400,PF3D7_1433500,PF3D7_1472700,PF3D7_1474500,
GO:0000819	sister chromatid segregation	3	1	33.3	77.17	121.26	0.0129058	0.0458013	1	PF3D7_1130700,
GO:0000070	mitotic sister chromatid segregation	3	1	33.3	77.17	121.26	0.0129058	0.0458013	1	PF3D7_1130700,
GO:0006275	regulation of DNA replication	3	1	33.3	77.17	121.26	0.0129058	0.0458013	1	PF3D7_1361900,
GO:0009987	cellular process	1767	13	0.7	1.7	3.02	0.013517	0.0458013	1	PF3D7_0317200,PF3D7_0409600,PF3D7_0409700,PF3D7_0411900,PF3D7_0508800,PF3D7_0510500,PF3D7_0514300,PF3D7_0820800,PF3D7_1130700,PF3D7_1323400,PF3D7_1433500,PF3D7_1472700,PF3D7_1474500,
GO:0071704	organic substance metabolic process	1555	12	0.8	1.79	2.98	0.01366	0.0458013	1	PF3D7_0317200,PF3D7_0409600,PF3D7_0409700,PF3D7_0411900,PF3D7_0508800,PF3D7_0510500,PF3D7_0514300,PF3D7_0820800,PF3D7_1323400,PF3D7_1433500,PF3D7_1472700,PF3D7_1474500,
GO:0007049	cell cycle	45	2	4.4	10.29	11.8	0.015705	0.0511534	1	PF3D7_0317200,PF3D7_1130700,
GO:1902589	single-organism organelle organization	53	2	3.8	8.74	9.93	0.0214143	0.0678118	1	PF3D7_0317200,PF3D7_1130700,
GO:0008152	metabolic process	1658	12	0.7	1.68	2.7	0.0234034	0.0721076	1	PF3D7_0317200,PF3D7_0409600,PF3D7_0409700,PF3D7_0411900,PF3D7_0508800,PF3D7_0510500,PF3D7_0514300,PF3D7_0820800,PF3D7_1323400,PF3D7_1433500,PF3D7_1472700,PF3D7_1474500,
GO:0006415	translational termination	6	1	16.7	38.58	48.47	0.0256533	0.0749867	1	PF3D7_0409700,
GO:0043624	cellular protein complex disassembly	6	1	16.7	38.58	48.47	0.0256533	0.0749867	1	PF3D7_0409700,
GO:0043241	protein complex disassembly	7	1	14.3	33.07	40.39	0.0298676	0.0837428	1	PF3D7_0409700,
GO:0008150	biological process	2653	16	0.6	1.4	2.99	0.030118	0.0837428	1	PF3D7_0307800,PF3D7_0317200,PF3D7_0409600,PF3D7_0409700,PF3D7_0411900,PF3D7_0508800,PF3D7_0510500,PF3D7_0514300,PF3D7_0820800,PF3D7_1130700,PF3D7_1317900,PF3D7_1323400,PF3D7_1361900,PF3D7_1433500,PF3D7_1472700,PF3D7_1474500,
GO:0006412	translation	286	4	1.4	3.24	3.84	0.031476	0.0843904	1	PF3D7_0409700,PF3D7_0514300,PF3D7_0820800,PF3D7_1323400,
GO:0071840	cellular component organization or biogenesis	287	4	1.4	3.23	3.82	0.0318314	0.0843904	1	PF3D7_0317200,PF3D7_0409700,PF3D7_1130700,PF3D7_1317900,
GO:0032984	macromolecular complex disassembly	9	1	11.1	25.72	30.28	0.0382444	0.0968857	1	PF3D7_0409700,
GO:0022411	cellular component disassembly	9	1	11.1	25.72	30.28	0.0382444	0.0968857	1	PF3D7_0409700,
GO:0010467	gene expression	619	6	1	2.24	2.79	0.0413478	0.102471	1	PF3D7_0409700,PF3D7_0514300,PF3D7_0820800,PF3D7_1323400,PF3D7_1472700,PF3D7_1474500,
GO:0007059	chromosome segregation	11	1	9.1	21.05	24.21	0.0465523	0.112914	1	PF3D7_1130700,
Molecular Function
ID	Name	Bgd count	Result count	Pct of bgd	Fold enrichment	Odds ratio	P-value	Benjamini**	Bonferroni*	Result gene list
GO:0003676	nucleic acid binding	682	11	1.6	3.73	7.17	3.08369e-05	0.00109649	0.0023436	PF3D7_0409600,PF3D7_0409700,PF3D7_0411900,PF3D7_0508800,PF3D7_0510500,PF3D7_0820800,PF3D7_1130700,PF3D7_1323400,PF3D7_1361900,PF3D7_1433500,PF3D7_1474500,
GO:0097159	organic cyclic compound binding	1394	15	1.1	2.49	7.03	4.32827e-05	0.00109649	0.00328948	PF3D7_0307900,PF3D7_0317200,PF3D7_0409600,PF3D7_0409700,PF3D7_0411900,PF3D7_0508800,PF3D7_0510500,PF3D7_0514300,PF3D7_0820800,PF3D7_1130700,PF3D7_1317900,PF3D7_1323400,PF3D7_1361900,PF3D7_1433500,PF3D7_1474500,
GO:1901363	heterocyclic compound binding	1394	15	1.1	2.49	7.03	4.32827e-05	0.00109649	0.00328948	PF3D7_0307900,PF3D7_0317200,PF3D7_0409600,PF3D7_0409700,PF3D7_0411900,PF3D7_0508800,PF3D7_0510500,PF3D7_0514300,PF3D7_0820800,PF3D7_1130700,PF3D7_1317900,PF3D7_1323400,PF3D7_1361900,PF3D7_1433500,PF3D7_1474500,
GO:0005488	binding	2234	18	0.8	1.87	9.72	0.000109544	0.00208134	0.00832537	PF3D7_0307800,PF3D7_0307900,PF3D7_0317200,PF3D7_0409600,PF3D7_0409700,PF3D7_0411900,PF3D7_0508800,PF3D7_0510500,PF3D7_0514300,PF3D7_0810300,PF3D7_0820800,PF3D7_1130700,PF3D7_1317900,PF3D7_1323400,PF3D7_1361900,PF3D7_1433500,PF3D7_1472700,PF3D7_1474500,
GO:0003918	DNA topoisomerase type II (ATP-hydrolyzing) activity	5	2	40	92.6	170.63	0.000175927	0.00222841	0.0133705	PF3D7_0510500,PF3D7_1433500,
GO:0061505	DNA topoisomerase II activity	5	2	40	92.6	170.63	0.000175927	0.00222841	0.0133705	PF3D7_0510500,PF3D7_1433500,
GO:0003916	DNA topoisomerase activity	6	2	33.3	77.17	127.94	0.000263207	0.00285768	0.0200037	PF3D7_0510500,PF3D7_1433500,
GO:0003677	DNA binding	241	6	2.5	5.76	7.98	0.000390663	0.0037113	0.0296904	PF3D7_0411900,PF3D7_0508800,PF3D7_0510500,PF3D7_1130700,PF3D7_1361900,PF3D7_1433500,
GO:0043566	structure-specific DNA binding	19	2	10.5	24.37	30.02	0.00290114	0.0244985	0.220487	PF3D7_0508800,PF3D7_1130700,
GO:0003917	DNA topoisomerase type I activity	1	1	100	231.5	inf	0.00431965	0.0298449	0.328294	PF3D7_0510500,
GO:0003680	AT DNA binding	1	1	100	231.5	inf	0.00431965	0.0298449	0.328294	PF3D7_1130700,
GO:0008094	DNA-dependent ATPase activity	27	2	7.4	17.15	20.38	0.00583297	0.0369422	0.443306	PF3D7_0510500,PF3D7_1433500,
GO:0030337	DNA polymerase processivity factor activity	2	1	50	115.75	242.58	0.00862158	0.0468029	0.65524	PF3D7_1361900,
GO:0004815	aspartate-tRNA ligase activity	2	1	50	115.75	242.58	0.00862158	0.0468029	0.65524	PF3D7_0514300,
GO:0003674	molecular function	3143	18	0.6	1.33	4.28	0.0226655	0.0875913	1	PF3D7_0307800,PF3D7_0307900,PF3D7_0317200,PF3D7_0409600,PF3D7_0409700,PF3D7_0411900,PF3D7_0508800,PF3D7_0510500,PF3D7_0514300,PF3D7_0810300,PF3D7_0820800,PF3D7_1130700,PF3D7_1317900,PF3D7_1323400,PF3D7_1361900,PF3D7_1433500,PF3D7_1472700,PF3D7_1474500,
GO:0016149	translation release factor activity, codon specific	6	1	16.7	38.58	48.47	0.0256533	0.0875913	1	PF3D7_0409700,
GO:0008079	translation termination factor activity	6	1	16.7	38.58	48.47	0.0256533	0.0875913	1	PF3D7_0409700,
GO:0003747	translation release factor activity	6	1	16.7	38.58	48.47	0.0256533	0.0875913	1	PF3D7_0409700,
GO:0003697	single-stranded DNA binding	6	1	16.7	38.58	48.47	0.0256533	0.0875913	1	PF3D7_0508800,
GO:0016853	isomerase activity	60	2	3.3	7.72	8.72	0.0270152	0.0875913	1	PF3D7_0510500,PF3D7_1433500,
GO:1901265	nucleoside phosphate binding	909	8	0.9	2.04	2.74	0.0287155	0.0875913	1	PF3D7_0307900,PF3D7_0317200,PF3D7_0411900,PF3D7_0514300,PF3D7_0820800,PF3D7_1130700,PF3D7_1317900,PF3D7_1433500,
GO:0000166	nucleotide binding	909	8	0.9	2.04	2.74	0.0287155	0.0875913	1	PF3D7_0307900,PF3D7_0317200,PF3D7_0411900,PF3D7_0514300,PF3D7_0820800,PF3D7_1130700,PF3D7_1317900,PF3D7_1433500,
GO:0036094	small molecule binding	918	8	0.9	2.02	2.71	0.0303384	0.0875913	1	PF3D7_0307900,PF3D7_0317200,PF3D7_0411900,PF3D7_0514300,PF3D7_0820800,PF3D7_1130700,PF3D7_1317900,PF3D7_1433500,
GO:0035639	purine ribonucleoside triphosphate binding	763	7	0.9	2.12	2.75	0.034815	0.0875913	1	PF3D7_0307900,PF3D7_0317200,PF3D7_0514300,PF3D7_0820800,PF3D7_1130700,PF3D7_1317900,PF3D7_1433500,
GO:0016887	ATPase activity	170	3	1.8	4.09	4.69	0.0350229	0.0875913	1	PF3D7_0510500,PF3D7_1130700,PF3D7_1433500,
GO:0032549	ribonucleoside binding	766	7	0.9	2.12	2.73	0.0354943	0.0875913	1	PF3D7_0307900,PF3D7_0317200,PF3D7_0514300,PF3D7_0820800,PF3D7_1130700,PF3D7_1317900,PF3D7_1433500,
GO:0032550	purine ribonucleoside binding	766	7	0.9	2.12	2.73	0.0354943	0.0875913	1	PF3D7_0307900,PF3D7_0317200,PF3D7_0514300,PF3D7_0820800,PF3D7_1130700,PF3D7_1317900,PF3D7_1433500,
GO:0001883	purine nucleoside binding	766	7	0.9	2.12	2.73	0.0354943	0.0875913	1	PF3D7_0307900,PF3D7_0317200,PF3D7_0514300,PF3D7_0820800,PF3D7_1130700,PF3D7_1317900,PF3D7_1433500,
GO:0001882	nucleoside binding	766	7	0.9	2.12	2.73	0.0354943	0.0875913	1	PF3D7_0307900,PF3D7_0317200,PF3D7_0514300,PF3D7_0820800,PF3D7_1130700,PF3D7_1317900,PF3D7_1433500,
GO:0032555	purine ribonucleotide binding	768	7	0.9	2.11	2.72	0.0359522	0.0875913	1	PF3D7_0307900,PF3D7_0317200,PF3D7_0514300,PF3D7_0820800,PF3D7_1130700,PF3D7_1317900,PF3D7_1433500,
GO:0017076	purine nucleotide binding	771	7	0.9	2.1	2.71	0.0366469	0.0875913	1	PF3D7_0307900,PF3D7_0317200,PF3D7_0514300,PF3D7_0820800,PF3D7_1130700,PF3D7_1317900,PF3D7_1433500,
GO:0032553	ribonucleotide binding	772	7	0.9	2.1	2.71	0.0368805	0.0875913	1	PF3D7_0307900,PF3D7_0317200,PF3D7_0514300,PF3D7_0820800,PF3D7_1130700,PF3D7_1317900,PF3D7_1433500,
GO:0097367	carbohydrate derivative binding	788	7	0.9	2.06	2.64	0.0407608	0.0938734	1	PF3D7_0307900,PF3D7_0317200,PF3D7_0514300,PF3D7_0820800,PF3D7_1130700,PF3D7_1317900,PF3D7_1433500,
GO:0003723	RNA binding	320	4	1.3	2.89	3.4	0.0449394	0.100453	1	PF3D7_0409700,PF3D7_0820800,PF3D7_1323400,PF3D7_1474500,
Cellular Component
ID	Name	Bgd count	Result count	Pct of bgd	Fold enrichment	Odds ratio	P-value	Benjamini**	Bonferroni*	Result gene list
GO:0005634	nucleus	637	11	1.7	4	7.78	1.5855e-05	0.000438316	0.00085617	PF3D7_0317200,PF3D7_0409600,PF3D7_0411900,PF3D7_0510500,PF3D7_0810300,PF3D7_1130700,PF3D7_1317900,PF3D7_1361900,PF3D7_1433500,PF3D7_1474400,PF3D7_1474500,
GO:0044454	nuclear chromosome part	13	3	23.1	53.42	81.18	1.91857e-05	0.000438316	0.00103603	PF3D7_0409600,PF3D7_0411900,PF3D7_1130700,
GO:0000228	nuclear chromosome	14	3	21.4	49.61	73.78	2.43509e-05	0.000438316	0.00131495	PF3D7_0409600,PF3D7_0411900,PF3D7_1130700,
GO:0005694	chromosome	56	4	7.1	16.54	21.91	8.05525e-05	0.00108746	0.00434984	PF3D7_0409600,PF3D7_0411900,PF3D7_0510500,PF3D7_1130700,
GO:0043231	intracellular membrane-bounded organelle	1495	15	1	2.32	6.34	0.000107646	0.00109636	0.00581286	PF3D7_0307800,PF3D7_0317200,PF3D7_0409600,PF3D7_0411900,PF3D7_0508800,PF3D7_0510500,PF3D7_0514300,PF3D7_0810300,PF3D7_1130700,PF3D7_1317900,PF3D7_1361900,PF3D7_1433500,PF3D7_1472700,PF3D7_1474400,PF3D7_1474500,
GO:0044424	intracellular part	2563	19	0.7	1.72	15.43	0.000121818	0.00109636	0.00657817	PF3D7_0307800,PF3D7_0307900,PF3D7_0317200,PF3D7_0409600,PF3D7_0409700,PF3D7_0411900,PF3D7_0508800,PF3D7_0510500,PF3D7_0514300,PF3D7_0810300,PF3D7_0820800,PF3D7_1130700,PF3D7_1317900,PF3D7_1323400,PF3D7_1361900,PF3D7_1433500,PF3D7_1472700,PF3D7_1474400,PF3D7_1474500,
GO:0005622	intracellular	2593	19	0.7	1.7	15.03	0.000150105	0.00115795	0.00810566	PF3D7_0307800,PF3D7_0307900,PF3D7_0317200,PF3D7_0409600,PF3D7_0409700,PF3D7_0411900,PF3D7_0508800,PF3D7_0510500,PF3D7_0514300,PF3D7_0810300,PF3D7_0820800,PF3D7_1130700,PF3D7_1317900,PF3D7_1323400,PF3D7_1361900,PF3D7_1433500,PF3D7_1472700,PF3D7_1474400,PF3D7_1474500,
GO:0043229	intracellular organelle	1796	16	0.9	2.06	6.36	0.000202365	0.00136596	0.0109277	PF3D7_0307800,PF3D7_0317200,PF3D7_0409600,PF3D7_0411900,PF3D7_0508800,PF3D7_0510500,PF3D7_0514300,PF3D7_0810300,PF3D7_1130700,PF3D7_1317900,PF3D7_1323400,PF3D7_1361900,PF3D7_1433500,PF3D7_1472700,PF3D7_1474400,PF3D7_1474500,
GO:0043601	nuclear replisome	7	2	28.6	66.14	102.33	0.000367535	0.00180426	0.0198469	PF3D7_0409600,PF3D7_0411900,
GO:0030894	replisome	7	2	28.6	66.14	102.33	0.000367535	0.00180426	0.0198469	PF3D7_0409600,PF3D7_0411900,
GO:0043596	nuclear replication fork	7	2	28.6	66.14	102.33	0.000367535	0.00180426	0.0198469	PF3D7_0409600,PF3D7_0411900,
GO:0043227	membrane-bounded organelle	1672	15	0.9	2.08	5.35	0.000447524	0.00201386	0.0241663	PF3D7_0307800,PF3D7_0317200,PF3D7_0409600,PF3D7_0411900,PF3D7_0508800,PF3D7_0510500,PF3D7_0514300,PF3D7_0810300,PF3D7_1130700,PF3D7_1317900,PF3D7_1361900,PF3D7_1433500,PF3D7_1472700,PF3D7_1474400,PF3D7_1474500,
GO:0044464	cell part	2786	19	0.7	1.58	12.66	0.000539962	0.00208271	0.029158	PF3D7_0307800,PF3D7_0307900,PF3D7_0317200,PF3D7_0409600,PF3D7_0409700,PF3D7_0411900,PF3D7_0508800,PF3D7_0510500,PF3D7_0514300,PF3D7_0810300,PF3D7_0820800,PF3D7_1130700,PF3D7_1317900,PF3D7_1323400,PF3D7_1361900,PF3D7_1433500,PF3D7_1472700,PF3D7_1474400,PF3D7_1474500,
GO:0005623	cell	2786	19	0.7	1.58	12.66	0.000539962	0.00208271	0.029158	PF3D7_0307800,PF3D7_0307900,PF3D7_0317200,PF3D7_0409600,PF3D7_0409700,PF3D7_0411900,PF3D7_0508800,PF3D7_0510500,PF3D7_0514300,PF3D7_0810300,PF3D7_0820800,PF3D7_1130700,PF3D7_1317900,PF3D7_1323400,PF3D7_1361900,PF3D7_1433500,PF3D7_1472700,PF3D7_1474400,PF3D7_1474500,
GO:0043226	organelle	1976	16	0.8	1.87	5.41	0.000742032	0.00267132	0.0400697	PF3D7_0307800,PF3D7_0317200,PF3D7_0409600,PF3D7_0411900,PF3D7_0508800,PF3D7_0510500,PF3D7_0514300,PF3D7_0810300,PF3D7_1130700,PF3D7_1317900,PF3D7_1323400,PF3D7_1361900,PF3D7_1433500,PF3D7_1472700,PF3D7_1474400,PF3D7_1474500,
GO:0044427	chromosomal part	45	3	6.7	15.43	19.19	0.000871485	0.00294126	0.0470602	PF3D7_0409600,PF3D7_0411900,PF3D7_1130700,
GO:0005657	replication fork	14	2	14.3	33.07	42.57	0.00156401	0.00496802	0.0844563	PF3D7_0409600,PF3D7_0411900,
GO:0032993	protein-DNA complex	20	2	10	23.15	28.35	0.00321515	0.00964546	0.173618	PF3D7_0409600,PF3D7_0411900,
GO:0034990	nuclear mitotic cohesin complex	1	1	100	231.5	inf	0.00431965	0.0101418	0.233261	PF3D7_1130700,
GO:0000798	nuclear cohesin complex	1	1	100	231.5	inf	0.00431965	0.0101418	0.233261	PF3D7_1130700,
GO:0008278	cohesin complex	1	1	100	231.5	inf	0.00431965	0.0101418	0.233261	PF3D7_1130700,
GO:0030892	mitotic cohesin complex	1	1	100	231.5	inf	0.00431965	0.0101418	0.233261	PF3D7_1130700,
GO:0005662	DNA replication factor A complex	1	1	100	231.5	inf	0.00431965	0.0101418	0.233261	PF3D7_0409600,
GO:0044428	nuclear part	206	4	1.9	4.5	5.46	0.0105153	0.0236595	0.567828	PF3D7_0409600,PF3D7_0411900,PF3D7_1130700,PF3D7_1474500,
GO:0031981	nuclear lumen	113	3	2.7	6.15	7.22	0.0119228	0.0257533	0.643833	PF3D7_0409600,PF3D7_0411900,PF3D7_1130700,
GO:0005658	alpha DNA polymerase:primase complex	3	1	33.3	77.17	121.26	0.0129058	0.0268044	0.696915	PF3D7_0411900,
GO:0005575	cellular component	3769	20	0.5	1.23	inf	0.0161741	0.0323481	0.873399	PF3D7_0307800,PF3D7_0307900,PF3D7_0317200,PF3D7_0409600,PF3D7_0409700,PF3D7_0411900,PF3D7_0508800,PF3D7_0510500,PF3D7_0514300,PF3D7_0514500,PF3D7_0810300,PF3D7_0820800,PF3D7_1130700,PF3D7_1317900,PF3D7_1323400,PF3D7_1361900,PF3D7_1433500,PF3D7_1472700,PF3D7_1474400,PF3D7_1474500,
GO:0000794	condensed nuclear chromosome	4	1	25	57.88	80.82	0.0171725	0.0331184	0.927316	PF3D7_1130700,
GO:0070013	intracellular organelle lumen	142	3	2.1	4.89	5.68	0.021966	0.0395388	1	PF3D7_0409600,PF3D7_0411900,PF3D7_1130700,
GO:0043233	organelle lumen	142	3	2.1	4.89	5.68	0.021966	0.0395388	1	PF3D7_0409600,PF3D7_0411900,PF3D7_1130700,
GO:0031974	membrane-enclosed lumen	146	3	2.1	4.76	5.51	0.0236278	0.0411581	1	PF3D7_0409600,PF3D7_0411900,PF3D7_1130700,
GO:0000793	condensed chromosome	6	1	16.7	38.58	48.47	0.0256533	0.04329	1	PF3D7_1130700,
GO:0005686	U2 snRNP	7	1	14.3	33.07	40.39	0.0298676	0.0488743	1	PF3D7_1474500,
GO:0043232	intracellular non-membrane-bounded organelle	428	5	1.2	2.7	3.3	0.0318365	0.050001	1	PF3D7_0409600,PF3D7_0411900,PF3D7_0510500,PF3D7_1130700,PF3D7_1323400,
GO:0043228	non-membrane-bounded organelle	430	5	1.2	2.69	3.28	0.032408	0.050001	1	PF3D7_0409600,PF3D7_0411900,PF3D7_0510500,PF3D7_1130700,PF3D7_1323400,
GO:0020011	apicoplast	448	5	1.1	2.58	3.14	0.0378528	0.056177	1	PF3D7_0307800,PF3D7_0508800,PF3D7_0514300,PF3D7_1472700,PF3D7_1474400,
GO:0009536	plastid	450	5	1.1	2.57	3.12	0.0384917	0.056177	1	PF3D7_0307800,PF3D7_0508800,PF3D7_0514300,PF3D7_1472700,PF3D7_1474400,
