# Supplementary material for: Clipped histone H3 is integrated into nucleosomes of DNA replication genes in the human malaria parasite Plasmodium falciparum
Source: EMBO Rep. 2019 Mar 4;20(4):e46331. doi: 10.15252/embr.201846331 (PMC6446197; doi:10.15252/embr.201846331)
Supplement: Supplementary file 9 — Source Data for Appendix [file EMBR-20-e46331-s012.zip]

Archive with 3 entries (2 files):
- Appendix_source_data/
- Appendix_source_data/Fig_S1_source_data.tif
- Appendix_source_data/Fig_S2_source_data.tif
